# Supplementary material for: A scalable Tn5-based method for genome-wide DNA methylation profiling in development and disease
Source: Nat Commun. 2026 May 22;17:6736. doi: 10.1038/s41467-026-73325-4 (PMC13385352; doi:10.1038/s41467-026-73325-4)
Supplement: Supplementary file 3 — Supplementary Data 1 [file 41467_2026_73325_MOESM3_ESM.xlsx]

## Sheet: Sheet1
Name for fastq files	Figure #	Sample Name	Cell Line / Species	Nulei/gDNA	Bisulfite/ enzymatic conversion	Devlopmental Stage	Amount of gDNA / Numbers of Cells	Amount of MBD-Tn5 / Antibody	PCR Cycles	Spike-in	Final library concentration ng/μl
20251216_087_HHNSi_mCnT_CAU_iPSC_nuc_New_Constructs_untargeted_Tn5_1	Figure 2 / Ext. Data Fig. 1 / Ext. Data Fig. 5	untargeted Tn5 rep 1	CAU	nuclei		iPSC	145000	600 ng	17	10 pg Lambda DNA methylated	4.84
20251216_082_HHNSi_mCnT_CAU_iPSC_nuc_New_Constructs_2xCXXC-MLL1	Ext. Data Fig. 2	2xCXXC-MLL1 rep 1	CAU	nuclei		iPSC	145000	700 ng	17	10 pg Lambda DNA methylated	12.6
20251216_091_HHNSi_mCnT_CAU_iPSC_nuc_New_Constructs_2xCXXC-MLL1_on	Ext. Data Fig. 2	2xCXXC-MLL1 rep 2	CAU	nuclei		iPSC	145000	700 ng	17	10 pg Lambda DNA methylated	9.7
20250531_005_HHNSi_mCnT_CAU_nuc_5mCAB_1	Ext. Data Fig. 2	5mC Antibody rep1	CAU	nuclei		iPSC	300000	1 μg Antibody	15	2 pg Lambda DNA methylated	1.12
20250531_006_HHNSi_mCnT_CAU_nuc_5mCAB_2	Ext. Data Fig. 2	5mC Antibody rep2	CAU	nuclei		iPSC	300000	1 μg Antibody	15	2 pg Lambda DNA methylated	1.01
20250505_HHNSi_mCT_iPSC_CAU_gDNA_2xMeCP2_1	Ext. Data Fig. 3	2xMeCP2 rep1	CAU	gDNA		iPSC	50 ng	600 ng	15		17.6
20250505_HHNSi_mCT_iPSC_CAU_gDNA_2xMeCP2_2	Ext. Data Fig. 3	2xMeCP2 rep2	CAU	gDNA		iPSC	50 ng	600 ng	15		14.2
20250505_HHNSi_mCT_iPSC_CAU_gDNA_4xMeCP2_1	Ext. Data Fig. 3	4xMeCP2 rep1	CAU	gDNA		iPSC	50 ng	800 ng	15		11.8
20250505_HHNSi_mCT_iPSC_CAU_gDNA_4xMeCP2_2	Ext. Data Fig. 3	4xMeCP2 rep2	CAU	gDNA		iPSC	50 ng	800 ng	15		18.7
20250505_HHNSi_mCT_iPSC_CAU_gDNA_NTD-MeCP2-IDR_1	Ext. Data Fig. 3	NTD-MeCP2-IDR rep1	CAU	gDNA		iPSC	50 ng	600 ng	15		16.3
20250505_HHNSi_mCT_iPSC_CAU_gDNA_NTD-MeCP2-IDR_2	Ext. Data Fig. 3	NTD-MeCP2-IDR rep2	CAU	gDNA		iPSC	50 ng	600 ng	15		13.2
20251216_023_HHNSi_mCnT_CAU_iPSC_gDNA_Serial_dilution_0_1ng_1	Ext. Data Fig. 3	Serial dilution 0.1 ng rep 1	CAU	gDNA		iPSC	0.1 ng	600 ng	18	10 pg Lambda DNA methylated	8.2
20251216_024_HHNSi_mCnT_CAU_iPSC_gDNA_Serial_dilution_0_1ng_2	Ext. Data Fig. 3	Serial dilution 0.1 ng rep 2	CAU	gDNA		iPSC	0.1 ng	600 ng	18	10 pg Lambda DNA methylated	11.1
20251216_025_HHNSi_mCnT_CAU_iPSC_gDNA_Serial_dilution_0_5ng_1	Ext. Data Fig. 3	Serial dilution 0.5 ng rep 1	CAU	gDNA		iPSC	0.5 ng	600 ng	17	10 pg Lambda DNA methylated	14.6
20251216_026_HHNSi_mCnT_CAU_iPSC_gDNA_Serial_dilution_0_5ng_2	Ext. Data Fig. 3	Serial dilution 0.5 ng rep 2	CAU	gDNA		iPSC	0.5 ng	600 ng	17	10 pg Lambda DNA methylated	12.2
20251216_027_HHNSi_mCnT_CAU_iPSC_gDNA_Serial_dilution_1ng_1	Ext. Data Fig. 3	Serial dilution 1 ng rep 1	CAU	gDNA		iPSC	1 ng	600 ng	17	10 pg Lambda DNA methylated	12
20251216_028_HHNSi_mCnT_CAU_iPSC_gDNA_Serial_dilution_1ng_2	Ext. Data Fig. 3	Serial dilution 1 ng rep 2	CAU	gDNA		iPSC	1 ng	600 ng	17	10 pg Lambda DNA methylated	14.6
20251216_029_HHNSi_mCnT_CAU_iPSC_gDNA_Serial_dilution_5ng_1	Ext. Data Fig. 3	Serial dilution 5 ng rep 1	CAU	gDNA		iPSC	5 ng	600 ng	16	10 pg Lambda DNA methylated	7.66
20251216_030_HHNSi_mCnT_CAU_iPSC_gDNA_Serial_dilution_5ng_2	Ext. Data Fig. 3	Serial dilution 5 ng rep 2	CAU	gDNA		iPSC	5 ng	600 ng	16	10 pg Lambda DNA methylated	8.82
20251216_031_HHNSi_mCnT_CAU_iPSC_gDNA_Serial_dilution_10ng_1	Ext. Data Fig. 3	Serial dilution 10 ng rep 1	CAU	gDNA		iPSC	10 ng	600 ng	16	10 pg Lambda DNA methylated	7.64
20251216_032_HHNSi_mCnT_CAU_iPSC_gDNA_Serial_dilution_10ng_2	Ext. Data Fig. 3	Serial dilution 10 ng rep 2	CAU	gDNA		iPSC	10 ng	600 ng	16	10 pg Lambda DNA methylated	7.66
20251216_033_HHNSi_mCnT_CAU_iPSC_gDNA_Serial_dilution_25ng_1	Ext. Data Fig. 3	Serial dilution 25 ng rep 1	CAU	gDNA		iPSC	25 ng	600 ng	15	10 pg Lambda DNA methylated	9.74
20251216_034_HHNSi_mCnT_CAU_iPSC_gDNA_Serial_dilution_25ng_2	Ext. Data Fig. 3	Serial dilution 25 ng rep 2	CAU	gDNA		iPSC	25 ng	600 ng	15	10 pg Lambda DNA methylated	8.64
20251216_035_HHNSi_mCnT_CAU_iPSC_gDNA_Serial_dilution_50ng_1	Ext. Data Fig. 3	Serial dilution 50 ng rep 1	CAU	gDNA		iPSC	50 ng	600 ng	15	10 pg Lambda DNA methylated	9.58
20251216_036_HHNSi_mCnT_CAU_iPSC_gDNA_Serial_dilution_50ng_2	Ext. Data Fig. 3	Serial dilution 50 ng rep 2	CAU	gDNA		iPSC	50 ng	600 ng	15	10 pg Lambda DNA methylated	9.58
20251216_037_HHNSi_mCnT_CAU_iPSC_nuc_Serial_dilution_1k_1	Ext. Data Fig. 3	Serial dilution 1 K rep 1	CAU	nuclei		iPSC	1000	600 ng	17	10 pg Lambda DNA methylated	8.66
20251216_038_HHNSi_mCnT_CAU_iPSC_nuc_Serial_dilution_1k_2	Ext. Data Fig. 3	Serial dilution 1 K rep 2	CAU	nuclei		iPSC	1000	600 ng	17	10 pg Lambda DNA methylated	7.28
20260118__078_HHNSi_mCnT_CAU_iPSC_nuc_Serial_dilution_5k_rep_2_2	Ext. Data Fig. 3	Serial dilution 5 K rep 1	CAU	nuclei		iPSC	5000	600 ng	17	10 pg Lambda DNA methylated	7.48
20251216_040_HHNSi_mCnT_CAU_iPSC_nuc_Serial_dilution_5k_2	Ext. Data Fig. 3	Serial dilution 5 K rep 2	CAU	nuclei		iPSC	5000	600 ng	17	10 pg Lambda DNA methylated	5.26
20260118__073_HHNSi_mCnT_CAU_iPSC_nuc_Serial_dilution_25k_rep_2_1	Ext. Data Fig. 3	Serial dilution 25 K rep 1	CAU	nuclei		iPSC	25000	600 ng	16	10 pg Lambda DNA methylated	7.02
20251216_042_HHNSi_mCnT_CAU_iPSC_nuc_Serial_dilution_25k_2	Ext. Data Fig. 3	Serial dilution 25 K rep 2	CAU	nuclei		iPSC	25000	600 ng	16	10 pg Lambda DNA methylated	8.46
20251216_043_HHNSi_mCnT_CAU_iPSC_nuc_Serial_dilution_50k_1	Ext. Data Fig. 3	Serial dilution 50 K rep 1	CAU	nuclei		iPSC	50000	600 ng	16	10 pg Lambda DNA methylated	6.76
20251216_044_HHNSi_mCnT_CAU_iPSC_nuc_Serial_dilution_50k_2	Ext. Data Fig. 3	Serial dilution 50 K rep 2	CAU	nuclei		iPSC	50000	600 ng	16	10 pg Lambda DNA methylated	8.78
20251216_045_HHNSi_mCnT_CAU_iPSC_nuc_Serial_dilution_100k_1	Ext. Data Fig. 3	Serial dilution 100 K rep 1	CAU	nuclei		iPSC	100000	600 ng	15	10 pg Lambda DNA methylated	6.12
20251216_046_HHNSi_mCnT_CAU_iPSC_nuc_Serial_dilution_100k_2	Ext. Data Fig. 3	Serial dilution 100 K rep 2	CAU	nuclei		iPSC	100000	600 ng	15	10 pg Lambda DNA methylated	3.96
20251216_047_HHNSi_mCnT_CAU_iPSC_nuc_Serial_dilution_200k_1	Ext. Data Fig. 3	Serial dilution 200 K rep 1	CAU	nuclei		iPSC	200000	600 ng	15	10 pg Lambda DNA methylated	12
20251216_048_HHNSi_mCnT_CAU_iPSC_nuc_Serial_dilution_200k_2	Ext. Data Fig. 3	Serial dilution 200 K rep 2	CAU	nuclei		iPSC	200000	600 ng	15	10 pg Lambda DNA methylated	12
20251216_049_HHNSi_mCnT_CAU_iPSC_gDNA_Titration_0_1ul_1	Ext. Data Fig. 3	Titration gDNA 0.1 rep 1	CAU	gDNA		iPSC	20 ng	30 ng	17	10 pg Lambda DNA methylated	9.12
20251216_050_HHNSi_mCnT_CAU_iPSC_gDNA_Titration_0_1ul_2	Ext. Data Fig. 3	Titration gDNA 0.1 rep 2	CAU	gDNA		iPSC	20 ng	30 ng	17	10 pg Lambda DNA methylated	7.54
20260118__079_HHNSi_mCnT_CAU_iPSC_gDNA_Titration_0_25ul_rep_2_1	Ext. Data Fig. 3	Titration gDNA 0.25 rep 1	CAU	gDNA		iPSC	20 ng	75 ng	17	10 pg Lambda DNA methylated	7.02
20260118__080_HHNSi_mCnT_CAU_iPSC_gDNA_Titration_0_25ul_rep_2_2	Ext. Data Fig. 3	Titration gDNA 0.25 rep 2	CAU	gDNA		iPSC	20 ng	75 ng	17	10 pg Lambda DNA methylated	7.08
20251216_053_HHNSi_mCnT_CAU_iPSC_gDNA_Titration_0_5ul_1	Ext. Data Fig. 3	Titration gDNA 0.5 rep 1	CAU	gDNA		iPSC	20 ng	150 ng	16	10 pg Lambda DNA methylated	6.26
20251216_054_HHNSi_mCnT_CAU_iPSC_gDNA_Titration_0_5ul_2	Ext. Data Fig. 3	Titration gDNA 0.5 rep 2	CAU	gDNA		iPSC	20 ng	150 ng	16	10 pg Lambda DNA methylated	5.48
20251216_055_HHNSi_mCnT_CAU_iPSC_gDNA_Titration_1ul_1	Ext. Data Fig. 3	Titration gDNA 1 rep 1	CAU	gDNA		iPSC	20 ng	300 ng	16	10 pg Lambda DNA methylated	7.1
20251216_056_HHNSi_mCnT_CAU_iPSC_gDNA_Titration_1ul_2	Ext. Data Fig. 3	Titration gDNA 1 rep 2	CAU	gDNA		iPSC	20 ng	300 ng	16	10 pg Lambda DNA methylated	8.08
20251216_057_HHNSi_mCnT_CAU_iPSC_gDNA_Titration_2ul_1	Ext. Data Fig. 3	Titration gDNA 2 rep 1	CAU	gDNA		iPSC	20 ng	600 ng	15	10 pg Lambda DNA methylated	8.34
20251216_058_HHNSi_mCnT_CAU_iPSC_gDNA_Titration_2ul_2	Ext. Data Fig. 3	Titration gDNA 2 rep 2	CAU	gDNA		iPSC	20 ng	600 ng	15	10 pg Lambda DNA methylated	9.94
20251216_059_HHNSi_mCnT_CAU_iPSC_gDNA_Titration_5ul_1	Ext. Data Fig. 3	Titration gDNA 5 rep 1	CAU	gDNA		iPSC	20 ng	1500 ng	15	10 pg Lambda DNA methylated	8.42
20251216_060_HHNSi_mCnT_CAU_iPSC_gDNA_Titration_5ul_2	Ext. Data Fig. 3	Titration gDNA 5 rep 2	CAU	gDNA		iPSC	20 ng	1500 ng	15	10 pg Lambda DNA methylated	7.2
20251216_061_HHNSi_mCnT_CAU_iPSC_nuc_Titration_0_1ul_1	Ext. Data Fig. 3	Titration nuc 0.1 rep 1	CAU	nuclei		iPSC	100000	30 ng	17	10 pg Lambda DNA methylated	10.5
20251216_062_HHNSi_mCnT_CAU_iPSC_nuc_Titration_0_1ul_2	Ext. Data Fig. 3	Titration nuc 0.1 rep 2	CAU	nuclei		iPSC	100000	30 ng	17	10 pg Lambda DNA methylated	6.78
20251216_063_HHNSi_mCnT_CAU_iPSC_nuc_Titration_0_25ul_1	Ext. Data Fig. 3	Titration nuc 0.25 rep 1	CAU	nuclei		iPSC	100000	75 ng	17	10 pg Lambda DNA methylated	7.1
20251216_064_HHNSi_mCnT_CAU_iPSC_nuc_Titration_0_25ul_2	Ext. Data Fig. 3	Titration nuc 0.25 rep 2	CAU	nuclei		iPSC	100000	75 ng	17	10 pg Lambda DNA methylated	4.58
20251216_065_HHNSi_mCnT_CAU_iPSC_nuc_Titration_0_5ul_1	Ext. Data Fig. 3	Titration nuc 0.5 rep 1	CAU	nuclei		iPSC	100000	150 ng	16	10 pg Lambda DNA methylated	8.58
20251216_066_HHNSi_mCnT_CAU_iPSC_nuc_Titration_0_5ul_2	Ext. Data Fig. 3	Titration nuc 0.5 rep 2	CAU	nuclei		iPSC	100000	150 ng	16	10 pg Lambda DNA methylated	6.84
20251216_067_HHNSi_mCnT_CAU_iPSC_nuc_Titration_1ul_1	Ext. Data Fig. 3	Titration nuc 1 rep 1	CAU	nuclei		iPSC	100000	300 ng	16	10 pg Lambda DNA methylated	7
20251216_068_HHNSi_mCnT_CAU_iPSC_nuc_Titration_1ul_2	Ext. Data Fig. 3	Titration nuc 1 rep 2	CAU	nuclei		iPSC	100000	300 ng	16	10 pg Lambda DNA methylated	8.662
20251216_069_HHNSi_mCnT_CAU_iPSC_nuc_Titration_2ul_1	Ext. Data Fig. 3	Titration nuc 2 rep 1	CAU	nuclei		iPSC	100000	600 ng	15	10 pg Lambda DNA methylated	4.16
20251216_070_HHNSi_mCnT_CAU_iPSC_nuc_Titration_2ul_2	Ext. Data Fig. 3	Titration nuc 2 rep 2	CAU	nuclei		iPSC	100000	600 ng	15	10 pg Lambda DNA methylated	6.64
20251216_071_HHNSi_mCnT_CAU_iPSC_nuc_Titration_5ul_1	Ext. Data Fig. 3	Titration nuc 5 rep 1	CAU	nuclei		iPSC	100000	1500 ng	15	10 pg Lambda DNA methylated	5.06
20251216_072_HHNSi_mCnT_CAU_iPSC_nuc_Titration_5ul_2	Ext. Data Fig. 3	Titration nuc 5 rep 2	CAU	nuclei		iPSC	100000	1500 ng	15	10 pg Lambda DNA methylated	5.02
20251216_120_HHNSi_mCnTEMseq_WIBJ_iPSC_human_CTL_1	Ext. Data Fig. 5	087_WIBJ_iPSC_human_CTL_rep_2_1	WIBJ	gDNA	EM-seq	iPSC	50 ng	600 ng	15	10 pg T7; 10 pg Lambda DNA methylated	16.9
20260118__087_HHNSi_mCnTEMseq_WIBJ_iPSC_human_CTL_rep_2_1	Ext. Data Fig. 5	088_WIBJ_iPSC_human_CTL_rep_2_2	WIBJ	gDNA	EM-seq	iPSC	50 ng	600 ng	15	10 pg T7; 10 pg Lambda DNA methylated	19.3
20251216_119_HHNSi_mCnTEMseq_WIBJ_iPSC_human_DNAmi_1	Ext. Data Fig. 5	089_WIBJ_iPSC_human_DNAmi_rep_2_1	WIBJ	gDNA	EM-seq	iPSC	50 ng	600 ng	15	10 pg T7; 10 pg Lambda DNA methylated	62
20260118__089_HHNSi_mCnTEMseq_WIBJ_iPSC_human_DNAmi_rep_2_1	Ext. Data Fig. 5	090_WIBJ_iPSC_human_DNAmi_rep_2_2	WIBJ	gDNA	EM-seq	iPSC	50 ng	600 ng	15	10 pg T7; 10 pg Lambda DNA methylated	43.6
20251216_005_HHNSi_mCnT_Zebrafish_nuc_Zebrafish_embryo_2xMBD2_1	Ext. Data Fig. 8	Zebrafish embryo 2xMBD2 rep 1	Zebrafish embryo	nuclei		embryo H22	157000	600 ng	15	10 pg Lambda DNA methylated	13.6
20251216_006_HHNSi_mCnT_Zebrafish_nuc_Zebrafish_embryo_2xMBD2_2	Ext. Data Fig. 8	Zebrafish embryo 2xMBD2 rep 2	Zebrafish embryo	nuclei		embryo H22	157000	600 ng	15	10 pg Lambda DNA methylated	17.3
20251216_017_HHNSi_mCnT_Zebrafish_gDNA_Zebrafish_embryo_2xMBD2_1	Ext. Data Fig. 8	Zebrafish embryo 2xMBD2 rep 1	Zebrafish embryo	gDNA		embryo H22	50 ng	600 ng	15	10 pg Lambda DNA methylated	18
20251216_018_HHNSi_mCnT_Zebrafish_gDNA_Zebrafish_embryo_2xMBD2_2	Ext. Data Fig. 8	Zebrafish embryo 2xMBD2 rep 2	Zebrafish embryo	gDNA		embryo H22	50 ng	600 ng	15	10 pg Lambda DNA methylated	16.4
20250505_HHNSi_mCT_iPSC_CAU_nuclei_2xMeCP2_1	Figure 1 / Ext. Data Fig. 1 / Ext. Data Fig. 2	2xMeCP2 rep1	CAU	nuclei		iPSC	180000	600 ng	15		7.78
20250505_HHNSi_mCT_iPSC_CAU_nuclei_2xMeCP2_2	Figure 1 / Ext. Data Fig. 1 / Ext. Data Fig. 2	2xMeCP2 rep2	CAU	nuclei		iPSC	180000	600 ng	15		11.9
20250505_HHNSi_mCT_iPSC_CAU_nuclei_4xMeCP2_1	Figure 1 / Ext. Data Fig. 1 / Ext. Data Fig. 2	4xMeCP2 rep1	CAU	nuclei		iPSC	180000	800 ng	15		10.9
20250505_HHNSi_mCT_iPSC_CAU_nuclei_4xMeCP2_2	Figure 1 / Ext. Data Fig. 1 / Ext. Data Fig. 2	4xMeCP2 rep2	CAU	nuclei		iPSC	180000	800 ng	15		14.1
20250505_HHNSi_mCT_iPSC_CAU_nuclei_NTD-MeCP2-IDR_1	Figure 1 / Ext. Data Fig. 1 / Ext. Data Fig. 2	NTD-MeCP2-IDR rep1	CAU	nuclei		iPSC	180000	600 ng	15		5.68
20250505_HHNSi_mCT_iPSC_CAU_nuclei_NTD-MeCP2-IDR_2	Figure 1 / Ext. Data Fig. 1 / Ext. Data Fig. 2	NTD-MeCP2-IDR rep2	CAU	nuclei		iPSC	180000	600 ng	15		7.92
20250505_HHNSi_mCT_iPSC_CAU_nuclei_H3K27me3_1	Figure 1 / Figure 3 / Ext. Data Fig. 1 / Ext. Data Fig. 2 / Ext. Data Fig. 4	H3K27me3 rep1	CAU	nuclei		iPSC	280000	1 μg Antibody	15		8.44
20250505_HHNSi_mCT_iPSC_CAU_nuclei_H3K27me3_2	Figure 1 / Figure 3 / Ext. Data Fig. 1 / Ext. Data Fig. 2 / Ext. Data Fig. 4	H3K27me3 rep2	CAU	nuclei		iPSC	280000	1 μg Antibody	15		0.456
20250505_HHNSi_mCT_iPSC_CAU_nuclei_H3K27ac_1	Figure 1 / Figure 3 / Ext. Data Fig. 1 / Ext. Data Fig. 2 / Ext. Data Fig. 4	H3K27ac rep1	CAU	nuclei		iPSC	280000	1 μg Antibody	15		18.6
20250505_HHNSi_mCT_iPSC_CAU_nuclei_H3K27ac_2	Figure 1 / Figure 3 / Ext. Data Fig. 1 / Ext. Data Fig. 2 / Ext. Data Fig. 4	H3K27ac rep2	CAU	nuclei		iPSC	280000	1 μg Antibody	15		20
20250505_HHNSi_mCT_iPSC_CAU_nuclei_2xMBD2_1	Figure 1 / Figure 3 / Ext. Data Fig. 1 / Ext. Data Fig. 2 / Ext. Data Fig. 4 / Ext. Data Fig. 6	2xMBD2 rep 1	CAU	nuclei		iPSC	180000	600 ng	15	2 pg Lambda DNA methylated	16.8
20250505_HHNSi_mCT_iPSC_CAU_nuclei_2xMBD2_2	Figure 1 / Figure 3 / Ext. Data Fig. 1 / Ext. Data Fig. 2 / Ext. Data Fig. 4 / Ext. Data Fig. 6	2xMBD2 rep 2	CAU	nuclei		iPSC	180000	600 ng	15	2 pg Lambda DNA methylated	4.56
20250505_HHNSi_mCT_iPSC_CAU_nuclei_H3K4me1_1	Figure 1 / Figure 3 / Ext. Data Fig. 2 / Ext. Data Fig. 4	H3K4me1 rep 1	CAU	nuclei		iPSC	280000	1 μg Antibody	15		14.3
20250505_HHNSi_mCT_iPSC_CAU_nuclei_H3K4me1_2	Figure 1 / Figure 3 / Ext. Data Fig. 2 / Ext. Data Fig. 4	H3K4me1 rep 2	CAU	nuclei		iPSC	280000	1 μg Antibody	15		18.2
20250505_HHNSi_mCT_iPSC_CAU_nuclei_H3K36me3_1	Figure 1 / Figure 3 / Ext. Data Fig. 2 / Ext. Data Fig. 4	H3K36me3 rep 1	CAU	nuclei		iPSC	280000	1 μg Antibody	15		17.8
20250505_HHNSi_mCT_iPSC_CAU_nuclei_H3K36me3_2	Figure 1 / Figure 3 / Ext. Data Fig. 2 / Ext. Data Fig. 4	H3K36me3 rep 2	CAU	nuclei		iPSC	280000	1 μg Antibody	15		17.5
20250505_HHNSi_mCT_iPSC_CAU_nuclei_H3K4me3_1	Figure 1 / Figure 3 / Ext. Data Fig. 4	H3K4me3 rep1	CAU	nuclei		iPSC	280000	1 μg Antibody	15		20.4
20250505_HHNSi_mCT_iPSC_CAU_nuclei_H3K4me3_2	Figure 1 / Figure 3 / Ext. Data Fig. 4	H3K4me3 rep2	CAU	nuclei		iPSC	280000	1 μg Antibody	15		20.8
20250505_HHNSi_mCT_iPSC_CAU_nuclei_H3K9me3_1	Figure 1 / Figure 3 / Ext. Data Fig. 4	H3K9me3 rep1	CAU	nuclei		iPSC	280000	1 μg Antibody	15		22.6
20250505_HHNSi_mCT_iPSC_CAU_nuclei_H3K9me3_2	Figure 1 / Figure 3 / Ext. Data Fig. 4	H3K9me3 rep2	CAU	nuclei		iPSC	280000	1 μg Antibody	15		18.5
20250827_01_Nsi_scNanoCnT_K562vsiPSC_2xMBD2	Figure 2	single Cell Cme Cut&Tag	CAU / K562	nuclei			1:1 mix 2mio cell total	600 ng	15		6.22
20250505_HHNSi_mCT_WT_iPSC_human_2xMBD2_1_gDNA	Figure 2 / Ext. Data Fig. 5	WT DMSO 2xMBD2 rep 1	WIBJ	gDNA		iPSC	50 ng	600 ng	15	2 pg Lambda DNA methylated	18.8
20250505_HHNSi_mCT_WT_iPSC_human_2xMBD2_2_gDNA	Figure 2 / Ext. Data Fig. 5	WT DMSO 2xMBD2 rep 2	WIBJ	gDNA		iPSC	50 ng	600 ng	15	2 pg Lambda DNA methylated	19.9
20250505_HHNSi_mCT_WT_iPSC_human_pA/G-Tn5_1_gDNA	Ext. Data Fig. 5	WT DMSO pA/G-Tn5 rep1	WIBJ	gDNA		iPSC	50 ng	600 ng	15	2 pg Lambda DNA methylated	7.84
20250505_HHNSi_mCT_WT_iPSC_human_pA/G-Tn5_2_gDNA	Ext. Data Fig. 5	WT DMSO pA/G-Tn5 rep2	WIBJ	gDNA		iPSC	50 ng	600 ng	15	2 pg Lambda DNA methylated	11.1
20250505_HHNSi_mCT_DNAmi_iPSC_human_2xMBD2_1_gDNA	Figure 2 / Ext. Data Fig. 5	WT DNAmi 2xMBD2 rep 1	WIBJ	gDNA		iPSC	50 ng	600 ng	15	2 pg Lambda DNA methylated	15.8
20250505_HHNSi_mCT_DNAmi_iPSC_human_2xMBD2_2_gDNA	Figure 2 / Ext. Data Fig. 5	WT DNAmi 2xMBD2 rep 2	WIBJ	gDNA		iPSC	50 ng	600 ng	15	2 pg Lambda DNA methylated	18.2
20250505_HHNSi_mCT_DNAmi_iPSC_human_pA/G-Tn5_1_gDNA	Ext. Data Fig. 5	WT DNAmi pA/G-Tn5 rep1	WIBJ	gDNA		iPSC	50 ng	600 ng	15	2 pg Lambda DNA methylated	5
20250505_HHNSi_mCT_DNAmi_iPSC_human_pA/G-Tn5_2_gDNA	Ext. Data Fig. 5	WT DNAmi pA/G-Tn5 rep2	WIBJ	gDNA		iPSC	50 ng	600 ng	15	2 pg Lambda DNA methylated	7.26
20250505_HHNSi_mCT_WT_iPSC_human_2xMBD2_1_nuclei	Figure 2 / Ext. Data Fig. 5	WT DMSO 2xMBD2 rep 1	WIBJ	nuclei		iPSC	130000	600 ng	15	2 pg Lambda DNA methylated	16.4
20250505_HHNSi_mCT_WT_iPSC_human_2xMBD2_2_nuclei	Figure 2 / Ext. Data Fig. 5	WT DMSO 2xMBD2 rep 2	WIBJ	nuclei		iPSC	130000	600 ng	15	2 pg Lambda DNA methylated	16.4
20250505_HHNSi_mCT_DNAmi_iPSC_human_2xMBD2_1_nuclei	Figure 2 / Ext. Data Fig. 5	WT DNAmi 2xMBD2 rep 1	WIBJ	nuclei		iPSC	130000	600 ng	15	2 pg Lambda DNA methylated	5.4
20250505_HHNSi_mCT_DNAmi_iPSC_human_2xMBD2_2_nuclei	Figure 2 / Ext. Data Fig. 5	WT DNAmi 2xMBD2 rep 2	WIBJ	nuclei		iPSC	130000	600 ng	15	2 pg Lambda DNA methylated	4.22
20250505_HHNSi_mCT_WT_iPSC_human_H3K27me3_1_nuclei	Figure 2 / Ext. Data Fig. 5	WT DMSO H3K27me3 rep 1	WIBJ	nuclei		iPSC	130000	1 μg Antibody	15	2 pg Lambda DNA methylated	21.4
20250505_HHNSi_mCT_WT_iPSC_human_H3K27me3_2_nuclei	Figure 2 / Ext. Data Fig. 5	WT DMSO H3K27me3 rep 2	WIBJ	nuclei		iPSC	130000	1 μg Antibody	15	2 pg Lambda DNA methylated	21.2
20250505_HHNSi_mCT_DNAmi_iPSC_human_H3K27me3_1_nuclei	Figure 2 / Ext. Data Fig. 5	WT DNAmi H3K27me3 rep 1	WIBJ	nuclei		iPSC	130000	1 μg Antibody	15	2 pg Lambda DNA methylated	18.6
20250505_HHNSi_mCT_DNAmi_iPSC_human_H3K27me3_2_nuclei	Figure 2 / Ext. Data Fig. 5	WT DNAmi H3K27me3 rep 2	WIBJ	nuclei		iPSC	130000	1 μg Antibody	15	2 pg Lambda DNA methylated	16.5
20250505_HHNSi_mCT_iPSC_CAU_gDNA_2xMBD2_1	Figure 3 / Ext. Data Fig. 3 / Ext. Data Fig. 4 / Ext. Data Fig. 6	2xMBD2 rep1	CAU	gDNA		iPSC	50 ng	600 ng	15	2 pg Lambda DNA methylated	8.7
20250505_HHNSi_mCT_iPSC_CAU_gDNA_2xMBD2_2	Figure 3 / Ext. Data Fig. 3 / Ext. Data Fig. 4 / Ext. Data Fig. 6	2xMBD2 rep2	CAU	gDNA		iPSC	50 ng	600 ng	15	2 pg Lambda DNA methylated	16.6
20251007_01_Nsi_mCnT_Emseq_2xMBD2_iPSC_CAU_c1	Figure 3 / Ext. Data Fig. 6	2xMBD2 EM-seq rep1	CAU	nuclei	EM-seq	iPSC	200000	600 ng	15	10 pg T7; 10 pg Lambda DNA methylated	2.4
20251007_03_Nsi_mCnT_Emseq_2xMBD2_iPSC_CAU_c2	Figure 3 / Ext. Data Fig. 6	2xMBD2 EM-seq rep2	CAU	nuclei	EM-seq	iPSC	200000	600 ng	15	10 pg T7; 10 pg Lambda DNA methylated	2.76
20251007_02_Nsi_mCnT_Emseq_2xMBD2_gDNA_CAU_g1	Figure 3 / Ext. Data Fig. 6	2xMBD2 EM-seq rep1	CAU	gDNA	EM-seq	iPSC	50 ng	600 ng	15	10 pg T7; 10 pg Lambda DNA methylated	46.8
20251007_04_Nsi_mCnT_Emseq_2xMBD2_gDNA_CAU_g2	Figure 3 / Ext. Data Fig. 6	2xMBD2 EM-seq rep2	CAU	gDNA	EM-seq	iPSC	50 ng	600 ng	15	10 pg T7; 10 pg Lambda DNA methylated	54
20250708_013_Nsi_mCnT-BS_CAU_MBD2_nuc_1	Figure 3/ Figure 4 / Ext. Data Fig. 6	2xMBD2 BS rep1	CAU	nuclei	BS	iPSC	200000	600 ng	17	10 pg T7; 2 pg Lambda DNA methylated	2.32
20250708_014_Nsi_mCnT-BS_CAU_MBD2_nuc_2	Figure 3/ Figure 4 / Ext. Data Fig. 6	2xMBD2 BS rep2	CAU	nuclei	BS	iPSC	200000	600 ng	17	10 pg T7; 2 pg Lambda DNA methylated	0.5
20250708_015_Nsi_mCnT-BS_CAU_MBD2_gDNA_1	Figure 3/ Figure 4 / Ext. Data Fig. 6 / Ext. Data Fig. 7	2xMBD2 BS rep1	CAU	gDNA	BS	iPSC	50 ng	600 ng	17	10 pg T7; 2 pg Lambda DNA methylated	3.08
20250708_016_Nsi_mCnT-BS_CAU_MBD2_gDNA_2	Figure 3/ Figure 4 / Ext. Data Fig. 6 / Ext. Data Fig. 7	2xMBD2 BS rep2	CAU	gDNA	BS	iPSC	50 ng	600 ng	17	10 pg T7; 2 pg Lambda DNA methylated	5.62
20250708_023_Nsi_mCnT_16d_org_MBD2_gDNA_1	Figure 4	2xMBD2 rep1	CAU	gDNA		16d	50 ng	600 ng	15	2 pg Lambda DNA methylated	15.9
20250708_024_Nsi_mCnT_16d_org_MBD2_gDNA_2	Figure 4	2xMBD2 rep2	CAU	gDNA		16d	50 ng	600 ng	15	2 pg Lambda DNA methylated	19
20250708_021_Nsi_mCnT_7M_org_MBD2_gDNA_1	Figure 4	2xMBD2 rep1	CAU	gDNA		210d	50 ng	600 ng	15	2 pg Lambda DNA methylated	14.6
20250708_022_Nsi_mCnT_7M_org_MBD2_gDNA_2	Figure 4	2xMBD2 rep2	CAU	gDNA		210d	50 ng	600 ng	15	2 pg Lambda DNA methylated	16.6
20250708_019_Nsi_mCnT_16d_org_MBD2_nuc_1	Figure 4	2xMBD2 rep1	CAU	nuclei		16d	195000	600 ng	15	2 pg Lambda DNA methylated	3.5
20250708_020_Nsi_mCnT_16d_org_MBD2_nuc_2	Figure 4	2xMBD2 rep2	CAU	nuclei		16d	195000	600 ng	15	2 pg Lambda DNA methylated	6.36
20250708_017_Nsi_mCnT_7M_org_MBD2_nuc_1	Figure 4	2xMBD2 rep1	CAU	nuclei		210d	210000	600 ng	15	2 pg Lambda DNA methylated	2.7
20250708_018_Nsi_mCnT_7M_org_MBD2_nuc_2	Figure 4	2xMBD2 rep2	CAU	nuclei		210d	210000	600 ng	15	2 pg Lambda DNA methylated	9.3
20250708_009_HHNSi_mCnTBS_CAU_16dOrg_gDNA_2MBD2_1	Figure 4 / Ext. Data Fig. 7	2xMBD2 BS rep1	CAU	gDNA	BS	16d	50 ng	600 ng	17	10 pg T7; 2 pg Lambda DNA methylated	15.5
20250708_010_HHNSi_mCnTBS_CAU_16dOrg_gDNA_2MBD2_2	Figure 4 / Ext. Data Fig. 7	2xMBD2 BS rep2	CAU	gDNA	BS	16d	50 ng	600 ng	17	10 pg T7; 2 pg Lambda DNA methylated	18
20250708_011_HHNSi_mCnTBS_CAU_7MonthOrg_gDNA_2MBD2_1	Figure 4 / Ext. Data Fig. 7	2xMBD2 BS rep1	CAU	gDNA	BS	210d	50 ng	600 ng	17	10 pg T7; 2 pg Lambda DNA methylated	11
20250708_012_HHNSi_mCnTBS_CAU_7MonthOrg_gDNA_2MBD2_2	Figure 4 / Ext. Data Fig. 7	2xMBD2 BS rep2	CAU	gDNA	BS	210d	50 ng	600 ng	17	10 pg T7; 2 pg Lambda DNA methylated	10.3
20251216_001_HHNSi_mCT_tu-biop_226	Figure 5	001_tu-biop_226 rep 1	patient sample	gDNA	EM-seq		50 ng	600 ng	17	10 pg T7; 10 pg Lambda DNA methylated	1.57
20251216_002_HHNSi_mCT_tu-biop_227	Figure 5	002_tu-biop_227 rep 1	patient sample	gDNA	EM-seq		50 ng	600 ng	17	10 pg T7; 10 pg Lambda DNA methylated	1.3
20251216_003_HHNSi_mCT_tu-biop_228	Figure 5	003_tu-biop_228 rep 1	patient sample	gDNA	EM-seq		50 ng	600 ng	17	10 pg T7; 10 pg Lambda DNA methylated	54.6
20251216_004_HHNSi_mCT_tu-biop_229	Figure 5	004_tu-biop_229 rep 1	patient sample	gDNA	EM-seq		50 ng	600 ng	17	10 pg T7; 10 pg Lambda DNA methylated	9.16
20251216_005_HHNSi_mCT_tu-biop_230	Figure 5	005_tu-biop_230 rep 1	patient sample	gDNA	EM-seq		50 ng	600 ng	17	10 pg T7; 10 pg Lambda DNA methylated	15.4
20251216_006_HHNSi_mCT_tu-biop_231	Figure 5	006_tu-biop_231 rep 1	patient sample	gDNA	EM-seq		50 ng	600 ng	17	10 pg T7; 10 pg Lambda DNA methylated	2.76
20251216_007_HHNSi_mCT_tu-biop_232	Figure 5	007_tu-biop_232 rep 1	patient sample	gDNA	EM-seq		50 ng	600 ng	17	10 pg T7; 10 pg Lambda DNA methylated	2.08
20251216_008_HHNSi_mCT_tu-biop_233	Figure 5	008_tu-biop_233 rep 1	patient sample	gDNA	EM-seq		50 ng	600 ng	17	10 pg T7; 10 pg Lambda DNA methylated	5.12
20251216_009_HHNSi_mCT_tu-biop_234	Figure 5	009_tu-biop_234 rep 1	patient sample	gDNA	EM-seq		50 ng	600 ng	17	10 pg T7; 10 pg Lambda DNA methylated	2.42
20251216_010_HHNSi_mCT_tu-biop_235	Figure 5	010_tu-biop_235 rep 1	patient sample	gDNA	EM-seq		50 ng	600 ng	17	10 pg T7; 10 pg Lambda DNA methylated	3.88
20251216_011_HHNSi_mCT_tu-biop_236	Figure 5	011_tu-biop_236 rep 1	patient sample	gDNA	EM-seq		50 ng	600 ng	17	10 pg T7; 10 pg Lambda DNA methylated	20.8
20251216_012_HHNSi_mCT_tu-biop_237	Figure 5	012_tu-biop_237 rep 1	patient sample	gDNA	EM-seq		50 ng	600 ng	17	10 pg T7; 10 pg Lambda DNA methylated	4.18
20251216_013_HHNSi_mCT_tu-biop_238	Figure 5	013_tu-biop_238 rep 1	patient sample	gDNA	EM-seq		50 ng	600 ng	17	10 pg T7; 10 pg Lambda DNA methylated	109
20251216_014_HHNSi_mCT_tu-biop_239	Figure 5	014_tu-biop_239 rep 1	patient sample	gDNA	EM-seq		50 ng	600 ng	17	10 pg T7; 10 pg Lambda DNA methylated	1.86
20251216_015_HHNSi_mCT_tu-biop_240	Figure 5	015_tu-biop_240 rep 1	patient sample	gDNA	EM-seq		50 ng	600 ng	17	10 pg T7; 10 pg Lambda DNA methylated	5.6
20251216_016_HHNSi_mCT_tu-biop_241	Figure 5	016_tu-biop_241 rep 1	patient sample	gDNA	EM-seq		50 ng	600 ng	17	10 pg T7; 10 pg Lambda DNA methylated	18.5
20251216_017_HHNSi_mCT_tu-biop_242	Figure 5	017_tu-biop_242 rep 1	patient sample	gDNA	EM-seq		50 ng	600 ng	17	10 pg T7; 10 pg Lambda DNA methylated	3.08
20251216_018_HHNSi_mCT_tu-biop_243	Figure 5	018_tu-biop_243 rep 1	patient sample	gDNA	EM-seq		50 ng	600 ng	17	10 pg T7; 10 pg Lambda DNA methylated	8.06
20251216_019_HHNSi_mCT_tu-biop_244	Figure 5	019_tu-biop_244 rep 1	patient sample	gDNA	EM-seq		50 ng	600 ng	17	10 pg T7; 10 pg Lambda DNA methylated	2.24
20251216_020_HHNSi_mCT_tu-biop_245	Figure 5	020_tu-biop_245 rep 1	patient sample	gDNA	EM-seq		50 ng	600 ng	17	10 pg T7; 10 pg Lambda DNA methylated	4.52
20251216_021_HHNSi_mCT_tu-biop_246	Figure 5	021_tu-biop_246 rep 1	patient sample	gDNA	EM-seq		50 ng	600 ng	17	10 pg T7; 10 pg Lambda DNA methylated	6.4
20251216_022_HHNSi_mCT_tu-biop_247	Figure 5	022_tu-biop_247 rep 1	patient sample	gDNA	EM-seq		50 ng	600 ng	17	10 pg T7; 10 pg Lambda DNA methylated	3.26
20251216_023_HHNSi_mCT_tu-biop_248	Figure 5	023_tu-biop_248 rep 1	patient sample	gDNA	EM-seq		50 ng	600 ng	17	10 pg T7; 10 pg Lambda DNA methylated	6.02
20251216_024_HHNSi_mCT_tu-biop_249	Figure 5	024_tu-biop_249 rep 1	patient sample	gDNA	EM-seq		50 ng	600 ng	17	10 pg T7; 10 pg Lambda DNA methylated	6.6
20251216_025_HHNSi_mCT_tu-biop_126	Figure 5	025_tu-biop_226 rep 2	patient sample	gDNA	EM-seq		50 ng	600 ng	17	10 pg T7; 10 pg Lambda DNA methylated	13.8
20251216_026_HHNSi_mCT_tu-biop_127	Figure 5	026_tu-biop_227 rep 2	patient sample	gDNA	EM-seq		50 ng	600 ng	17	10 pg T7; 10 pg Lambda DNA methylated	0.312
20251216_027_HHNSi_mCT_tu-biop_128	Figure 5	027_tu-biop_228 rep 2	patient sample	gDNA	EM-seq		50 ng	600 ng	17	10 pg T7; 10 pg Lambda DNA methylated	45.4
20251216_028_HHNSi_mCT_tu-biop_129	Figure 5	028_tu-biop_229 rep 2	patient sample	gDNA	EM-seq		50 ng	600 ng	17	10 pg T7; 10 pg Lambda DNA methylated	55.4
20251216_029_HHNSi_mCT_tu-biop_130	Figure 5	029_tu-biop_230 rep 2	patient sample	gDNA	EM-seq		50 ng	600 ng	17	10 pg T7; 10 pg Lambda DNA methylated	29.4
20251216_030_HHNSi_mCT_tu-biop_131	Figure 5	030_tu-biop_231 rep 2	patient sample	gDNA	EM-seq		50 ng	600 ng	17	10 pg T7; 10 pg Lambda DNA methylated	24.4
20251216_031_HHNSi_mCT_tu-biop_132	Figure 5	032_tu-biop_232 rep 2	patient sample	gDNA	EM-seq		50 ng	600 ng	17	10 pg T7; 10 pg Lambda DNA methylated	14.6
20251216_032_HHNSi_mCT_tu-biop_133	Figure 5	032_tu-biop_233 rep 2	patient sample	gDNA	EM-seq		50 ng	600 ng	17	10 pg T7; 10 pg Lambda DNA methylated	18.1
20251216_033_HHNSi_mCT_tu-biop_134	Figure 5	033_tu-biop_234 rep 2	patient sample	gDNA	EM-seq		50 ng	600 ng	17	10 pg T7; 10 pg Lambda DNA methylated	23.6
20251216_034_HHNSi_mCT_tu-biop_135	Figure 5	034_tu-biop_235 rep 2	patient sample	gDNA	EM-seq		50 ng	600 ng	17	10 pg T7; 10 pg Lambda DNA methylated	46.8
20251216_035_HHNSi_mCT_tu-biop_136	Figure 5	035_tu-biop_236 rep 2	patient sample	gDNA	EM-seq		50 ng	600 ng	17	10 pg T7; 10 pg Lambda DNA methylated	37
20251216_036_HHNSi_mCT_tu-biop_137	Figure 5	036_tu-biop_237 rep 2	patient sample	gDNA	EM-seq		50 ng	600 ng	17	10 pg T7; 10 pg Lambda DNA methylated	9.2
20251216_037_HHNSi_mCT_tu-biop_138	Figure 5	037_tu-biop_238 rep 2	patient sample	gDNA	EM-seq		50 ng	600 ng	17	10 pg T7; 10 pg Lambda DNA methylated	32.4
20251216_038_HHNSi_mCT_tu-biop_139	Figure 5	038_tu-biop_239 rep 2	patient sample	gDNA	EM-seq		50 ng	600 ng	17	10 pg T7; 10 pg Lambda DNA methylated	14.8
20251216_039_HHNSi_mCT_tu-biop_140	Figure 5	039_tu-biop_240 rep 2	patient sample	gDNA	EM-seq		50 ng	600 ng	17	10 pg T7; 10 pg Lambda DNA methylated	15.2
20251216_040_HHNSi_mCT_tu-biop_141	Figure 5	040_tu-biop_241 rep 2	patient sample	gDNA	EM-seq		50 ng	600 ng	17	10 pg T7; 10 pg Lambda DNA methylated	21.2
20251216_041_HHNSi_mCT_tu-biop_142	Figure 5	042_tu-biop_242 rep 2	patient sample	gDNA	EM-seq		50 ng	600 ng	17	10 pg T7; 10 pg Lambda DNA methylated	1.59
20251216_042_HHNSi_mCT_tu-biop_143	Figure 5	042_tu-biop_243 rep 2	patient sample	gDNA	EM-seq		50 ng	600 ng	17	10 pg T7; 10 pg Lambda DNA methylated	3.98
20251216_043_HHNSi_mCT_tu-biop_144	Figure 5	043_tu-biop_244 rep 2	patient sample	gDNA	EM-seq		50 ng	600 ng	17	10 pg T7; 10 pg Lambda DNA methylated	4.2
20251216_044_HHNSi_mCT_tu-biop_145	Figure 5	044_tu-biop_245 rep 2	patient sample	gDNA	EM-seq		50 ng	600 ng	17	10 pg T7; 10 pg Lambda DNA methylated	1.51
20251216_045_HHNSi_mCT_tu-biop_146	Figure 5	045_tu-biop_246 rep 2	patient sample	gDNA	EM-seq		50 ng	600 ng	17	10 pg T7; 10 pg Lambda DNA methylated	4.78
20251216_046_HHNSi_mCT_tu-biop_147	Figure 5	046_tu-biop_247 rep 2	patient sample	gDNA	EM-seq		50 ng	600 ng	17	10 pg T7; 10 pg Lambda DNA methylated	2.14
20251216_047_HHNSi_mCT_tu-biop_148	Figure 5	047_tu-biop_248 rep 2	patient sample	gDNA	EM-seq		50 ng	600 ng	17	10 pg T7; 10 pg Lambda DNA methylated	1.47
20251216_048_HHNSi_mCT_tu-biop_149	Figure 5	048_tu-biop_249 rep 2	patient sample	gDNA	EM-seq		50 ng	600 ng	17	10 pg T7; 10 pg Lambda DNA methylated	3
