# Supplementary material for: A scalable Tn5-based method for genome-wide DNA methylation profiling in development and disease
Source: Nat Commun. 2026 May 22;17:6736. doi: 10.1038/s41467-026-73325-4 (PMC13385352; doi:10.1038/s41467-026-73325-4)
Supplement: Supplementary file 4 — Supplementary Data 2 [file 41467_2026_73325_MOESM4_ESM.xlsx]

## Sheet: Sheet1
	Input	Prize per human genome (approximately)	Sequencing depth per human genome (approximately)	Basepair resolution	Library preparation	Enrichment strategy	Coverage of Genomic CpGs	Coverage of Highly Methylated CpGs (>50% from WGBS)	Easy to combine with in-situ protocols allowing for spatial and single cell assays	Comment
CmeCUT&Tag	50-100 k nuclei or 5-50 ng	50 $	5 Mio	No	Tagmentation based	MBD-domains (MBD2)	3-5%	8-13%	Yes
CmeCUT&Tag-BS/EM	50-100 k nuclei or 5-50 ng	200-500 $	50 Mio	Yes	Tagmentation based	MBD-domains (MBD2)	0.14	0.27	Yes
MeDIP	3000-5000 ng	500 $	50 Mio	No	End repair + Adapter ligation	5mC antibody	0.32	0.5	No
Methyl-Cap Seq	1000 ng	500 $	50 Mio	No	End repair + Adapter ligation	MBD-domains (MeCP2)	0.1	0.2	No
MiGS	5000 ng	500 $	50 Mio	No	End repair + Adapter ligation	MBD-domains (MBD2)	0.1	0.2	No
WGBS/WGEM	10-100 ng	2000 $	800-1000 Mio	Yes	End repair + Adapter ligation	-	0.78	-	No
RRBS	100-1000 ng	200-500 $	50 Mio	Yes	End repair + Adapter ligation	Methylation sensitive restriction enzymes	0.15	0.2	No
Oxford Nanopore	100-1000 ng (high quality)	2000 $	20-50 kb reads	Yes	End repair + Adapter ligation	-			No	Slightly lower base accuracy than Illumina
Oxford Nanopore RRMS	100-1000 ng (high quality)	1000 $	around 5 kb	Yes	End repair + Adapter ligation	-			No	Slightly lower base accuracy than Illumina
Infinium MethylationEPIC array	250-500 ng	500$	-	No	Array based	Array	0.03	-	No
