# Supplementary material for: A scalable Tn5-based method for genome-wide DNA methylation profiling in development and disease
Source: Nat Commun. 2026 May 22;17:6736. doi: 10.1038/s41467-026-73325-4 (PMC13385352; doi:10.1038/s41467-026-73325-4)
Supplement: Supplementary file 7 — Source Data [file 41467_2026_73325_MOESM7_ESM.xlsx]

## Sheet: Table_of_contents
sheet	statistical test	description
figure1d	not applicable	chromHMM annotation of different constructs
figure1f	not applicable	CmeCUT&Tag dynamic range vs WGBS DNAm%
figure2d	not applicable	chromHMM annotation of differential bound regions of H3K27me3 upon DNMT1 inhibitor treatment
figure2g	not applicable	distribution of cell lines within the seurat clusters
figure3d_flagstat	not applicable	subsampling of CmeCUT&Tag reads and genomic coverage
figure3d_peak_coverage	not applicable	subsampling of CmeCUT&Tag reads and genomic coverage
figure3d_WGBS_estimate	not applicable	estimation of WGBS coverage and cost
figure4c	not applicable	chromHMM annotation of differential bound regions of 2xMBD2 over organoid development
fig4d_DESeq2_day16_vs_day210	Wald test (default from DESeq2), P-values are adjusted using the Benjamini-Hochberg method to control the False Discovery Rate (FDR)	DiffBind results of 2xMBD2 binding regions of brain organoids (day 16 vs day 210)
fig4d_GO_day16_le_day210	one-sided Fisher’s exact test (enrichGO), P-values are adjusted using the Benjamini-Hochberg method to control the False Discovery Rate (FDR)	Gene Ontology terms associated with genes nearest to regions that lose DNA methylation during organoid development (day 16 vs. day 210).
fig4d_GO_day16_ge_day210	one-sided Fisher’s exact test (enrichGO), P-values are adjusted using the Benjamini-Hochberg method to control the False Discovery Rate (FDR)	Gene Ontology terms associated with genes nearest to regions that gain DNA methylation during organoid development (day 16 vs. day 210).
fig4d_DESeq2_iPSC_vs_day210	Wald test (default from DESeq2), P-values are adjusted using the Benjamini-Hochberg method to control the False Discovery Rate (FDR)	DiffBind results of 2xMBD2 binding regions of brain organoids (iPSC vs day 210)
fig4d_GO_iPSC_le_day210	one-sided Fisher’s exact test (enrichGO), P-values are adjusted using the Benjamini-Hochberg method to control the False Discovery Rate (FDR)	Gene Ontology terms associated with genes nearest to regions that lose DNA methylation during organoid development (iPSC vs. day 210).
fig4d_GO_iPSC_ge_day210	one-sided Fisher’s exact test (enrichGO), P-values are adjusted using the Benjamini-Hochberg method to control the False Discovery Rate (FDR)	Gene Ontology terms associated with genes nearest to regions that gain DNA methylation during organoid development (iPSC vs. day 210).
fig4e_supp.fig7_DiffRegionDNAm	not applicable	DNAm% of the diffbind regions over organoid development quantified by bisulfitre conversion
fig5b_crossNN_prob	see crossNN implementation	crossNN prediction probability of tumor biopsies
fig5b_crossNN_results	see crossNN implementation	confusion matrix of crossNN prediction
supp.fig2e2k_chipseeker	not applicable	ChipSeeker annotation (annotatePeak) of different construct peaksets
supp.figure3k	not applicable	chromHMM annotation of 2xMBD2 on nuclei and genomic DNA
supp.fig4a_chipseeker	not applicable	ChipSeeker annotation (annotatePeak) of different enrichment-based DNA methylation profiling
supp.fig5f_H3K27me3_DESeq2	Wald test (default from DESeq2), P-values are adjusted using the Benjamini-Hochberg method to control the False Discovery Rate (FDR)	DiffBind results of H3K27me3 changes upon DNMT1 inhibitor treatment
supp.fig5f_GO_H3K27me3_increase	one-sided Fisher’s exact test (enrichGO), P-values are adjusted using the Benjamini-Hochberg method to control the False Discovery Rate (FDR)	Gene Ontology terms associated with genes nearest to regions that gain H3K27me3 changes upon DNMT1 inhibitor treatment
supp.fig5f_GO_H3K27me3_decrease	one-sided Fisher’s exact test (enrichGO), P-values are adjusted using the Benjamini-Hochberg method to control the False Discovery Rate (FDR)	Gene Ontology terms associated with genes nearest to regions that lose H3K27me3 changes upon DNMT1 inhibitor treatment
supp.fig8a_chipseeker	not applicable	ChipSeeker annotation (annotatePeak) of MethylCap, CmeCUT&Tag on zebrafish embryo
chromHMM_annotation	see 100 state chromHMM implementation (Vu, H.,2022)
CmeCUT&Tag_coverage	not applicable	comparison of CG coverage of different DNA methylation profiling methods

## Sheet: figure1d
		Bock, 2013	Luo, 2016	Cme-CUT&Tag				HistonePTM-CUT&Tag						CpG-island	ATAC	2xCXXC-MLL1
State (User order)	Genome %	RRBS_hES_80-101_hg38.bed	CGN.h9_hESC_80-101_hg38.bed	nuclei_2xMBD2.broadPeak_optimal	nuclei_2xMeCP2.broadPeak_optimal	nuclei_4xMeCP2.broadPeak_optimal	nuclei_NTD-MeCP2-IDR.broadPeak_optimal	nuclei_H3K27ac.broadPeak_optimal	nuclei_H3K27me3.broadPeak_optimal	nuclei_H3K36me3.broadPeak_optimal	nuclei_H3K4me1.broadPeak_optimal	nuclei_H3K4me3.broadPeak_optimal	nuclei_H3K9me3.broadPeak_optimal	cpgIslandExt.hg38.standardCHR	ATAC_merged_hg38	2xCXXC-MLL1.broadPeak
1_GapArtf1	6.72384	0.77436	0.33139	0.20473	0.12662	0.04035	0.15774	0.00742	0.02515	0.01146	0.00445	0.00257	0.28275	0.44309	0.11265	0.00234
2_GapArtf2	0.2454	0.21284	0.14396	0.51908	0.52623	0.41429	0.81299	0.0287	0.12633	0.047	0.00392	0.01066	1.5005	0.34305	0.38353	0.0346
3_GapArtf3	0.01204	2.74303	1.0885	8.39887	8.61702	11.0781	13.8581	1.21427	4.63388	1.53606	0.7395	1.60014	12.3657	4.67379	3.84944	3.49408
4_Quies1	10.4275	0.33041	0.41245	0.02431	0.03484	0.01681	0.02677	0.00051	0.00055	0.00027	0.00141	0	0.04156	0.01828	0.11095	0.00511
5_Quies2	3.24122	0.44759	0.55483	0.11852	0.18117	0.09619	0.1152	0.00169	0.00529	0.00342	0.00646	0	0.20649	0.03361	0.42231	0.01794
6_Quies3	12.9016	1.13631	1.28467	0.24821	0.23055	0.15531	0.19541	0.0324	0.00656	0.05817	0.0505	0.00119	0.1872	0.0798	0.3699	0.0147
7_Quies4	4.69112	0.7683	0.68864	0.50269	0.44712	0.18176	0.41631	0.00585	0.00388	0.04486	0.00119	0.00805	2.04741	0.08559	0.12758	0.00923
8_Quies5	1.78093	0.49949	0.68476	0.03662	0.04569	0.01626	0.03005	0.00272	0.20892	0.0059	0.0118	0	0.07942	0.04621	0.21734	0.00596
9_HET1	0.74522	1.12324	1.28457	0.69905	1.05152	0.7775	0.68654	0.04181	0.01247	0.03198	0.05794	0	2.85515	0.27552	1.50239	0.07376
10_HET2	0.7301	3.64951	3.42555	4.49796	6.20906	5.6995	5.36042	0.02545	0.62969	0.01718	0.47807	0	2.20762	1.18669	2.14404	0.06371
11_HET3	1.43376	0.03451	0.1153	0.01495	0.02074	0.00942	0.01734	0.00133	0.00911	0.00863	0.0014	0	0.99741	0	0.09044	0.00629
12_HET4	0.59788	0.06062	0.10585	0.04166	0.02251	0.0671	0.04077	0.00403	0.02061	0.02797	0.00162	0	4.76274	0	0.13634	0.00798
13_HET5	0.26119	1.09077	1.18427	2.11494	2.16838	3.63894	2.99727	0.04354	0.28653	0.57958	0.02878	0.04935	28.4116	1.19528	0.6819	0.02616
14_HET6	0.61369	2.67346	2.90741	2.34755	2.57122	1.72331	2.67232	0.03296	0.11343	0.2747	0.00729	0	28.6639	1.15397	0.62745	0.03093
15_HET7	1.07869	2.93651	2.51036	2.75746	2.74004	1.43586	2.39095	0.01989	0.04874	0.26138	0.00897	0	13.6581	0.61711	0.70125	0.03316
16_HET8	0.46005	0.75401	0.77126	1.09604	1.12068	1.20815	1.3571	0.0328	0.86283	0.06392	0.07267	0	10.777	0.43708	0.85134	0.04484
17_HET9	1.05888	0.24952	0.44825	0.13027	0.13708	0.06493	0.13274	0.00111	0.00284	0.13667	0.00043	0	6.43747	0.03625	0.15152	0.00597
18_ReprPC1	0.20191	1.42911	1.47771	4.56519	3.08817	4.13755	4.71034	0.314	80.8604	0.21653	6.82572	0.63274	0.43151	8.0814	2.82754	7.81192
19_ReprPC2	0.3453	0.72148	0.67453	1.04263	0.86564	0.705	0.97708	0.04017	36.6326	0.03768	1.32428	0.07313	0.08062	0.75788	0.80408	0.58717
20_ReprPC3	1.17267	0.2573	0.22043	0.21493	0.21609	0.15848	0.2126	0.0253	0.24866	0.01877	0.29307	0.00569	0.14009	0.02712	0.89345	0.05174
21_ReprPC4	4.15131	0.46265	0.59417	0.14391	0.16404	0.11339	0.12165	0.00339	0.07266	0.00227	0.03648	0.00014	0.11769	0.0276	0.43598	0.02399
22_ReprPC5	0.66254	3.01263	2.81588	5.18601	4.93513	4.61408	5.49811	0.12727	2.86225	0.12254	2.51029	0.00464	0.82478	0.95382	2.45503	0.21243
23_ReprPC6	1.59694	1.97336	1.80852	1.97525	2.12981	1.45006	1.82962	0.01837	0.20113	0.01984	0.37499	0.00201	0.73639	0.288	1.60746	0.08714
24_ReprPC7	0.64761	5.34931	5.31871	9.37667	9.25695	7.16725	9.18808	0.40523	1.17832	0.17548	4.92609	0.00366	0.66156	1.47488	3.6914	0.32061
25_ReprPC8	0.50325	0.48058	0.58446	0.23111	0.25882	0.08041	0.24099	0.01704	0.02353	0.053	0.08462	0.00783	0.3626	0.06248	0.9798	0.00403
26_ReprPC9	0.39465	0.70813	0.75834	0.4195	0.34394	0.21654	0.41435	0.00466	24.3219	0.00981	0.75115	0.01479	0.12844	0.40579	0.80946	0.21204
27_Acet1	0.19944	2.74066	3.18317	6.87849	7.3204	15.4991	7.84973	1.33599	0.93774	1.21413	1.93481	0.11236	13.7889	3.15376	2.73185	0.25754
28_Acet2	0.9018	0.66073	0.73526	0.39614	0.45171	0.32936	0.28335	0.17138	0.00875	0.01404	0.45784	0.0004	0.62231	0.11396	2.07875	0.06328
29_Acet3	2.79363	0.98335	1.14005	0.38558	0.43166	0.27318	0.30698	0.06054	0.00722	0.01858	0.08838	0	0.38609	0.05304	0.83654	0.03364
30_Acet4	0.42463	1.24223	1.26693	0.92788	0.96687	0.60557	0.64416	0.52408	0.62266	0.05758	1.85063	0.00251	0.54783	0.09693	2.41303	0.13765
31_Acet5	0.90676	0.45066	0.59176	0.12051	0.14012	0.05877	0.06384	0.04593	0.01868	0.01822	0.12601	0	0.30043	0.01083	0.8186	0.03163
32_Acet6	0.45163	0.35424	0.4202	0.10327	0.09028	0.05861	0.06386	0.09031	0.0798	0.02011	0.29917	0	0.21634	0.00379	1.21051	0.05766
33_Acet7	0.30057	1.33489	1.40628	1.23437	1.29089	0.94817	0.95236	1.32	0.74945	0.12572	4.7035	0.01234	0.50228	0.11276	3.46825	0.19414
34_Acet8	0.59271	1.72576	1.73061	0.91003	1.04804	0.66918	0.89251	0.38986	0.15844	0.04454	1.11873	0.00271	0.59545	0.18489	1.93927	0.077
35_EnhWk1	1.6243	0.27019	0.33888	0.0427	0.04888	0.02276	0.03225	0.01549	0.00521	0.01333	0.04398	2e-05	0.06958	0.00728	0.46184	0.01397
36_EnhWk2	0.37141	3.60266	3.52374	5.84818	5.84502	4.52315	5.36271	2.05894	1.65748	0.60395	8.68863	0.04973	0.2532	0.73946	3.72994	0.47289
37_EnhWk3	0.87534	0.98748	0.821	0.67362	0.73588	0.52688	0.63217	0.14054	0.11153	0.03835	0.63696	0.00326	0.20915	0.06722	1.69451	0.07568
38_EnhWk4	2.338	0.29321	0.34433	0.09683	0.09895	0.06849	0.07898	0.02184	0.01345	0.00431	0.10568	0.00058	0.03875	0.01408	0.65985	0.0189
39_EnhWk5	1.04621	0.84142	1.00553	0.34719	0.37695	0.33747	0.32015	0.13377	0.04844	0.03167	0.21101	0.03218	0.33874	0.0556	0.70946	0.03559
40_EnhWk6	0.70503	0.70034	0.79925	0.45038	0.42379	0.46224	0.42493	0.23712	0.17488	0.11153	0.64056	0.04812	0.33323	0.10194	1.26241	0.06432
41_EnhWk7	0.51114	0.79061	0.91421	0.23226	0.20105	0.12324	0.11623	0.1017	0.06472	0.04755	0.24312	0.01038	0.2326	0.04567	0.86492	0.0584
42_EnhWk8	1.44368	0.17904	0.26419	0.0377	0.0309	0.01058	0.02598	0.81516	0.06033	0.21665	2.36813	0.01119	0.21204	0.01401	3.23819	0.04172
43_EnhA1	0.18905	1.926	2.09622	3.45584	3.03849	2.6735	2.50841	16.9589	2.44725	1.50694	27.2173	0.91739	0.10144	0.66016	5.40473	1.35525
44_EnhA2	0.34598	0.94371	0.67156	0.76502	0.78354	0.64499	0.66976	0.4967	0.31842	0.0981	2.81032	0.00645	0.13247	0.10906	3.22831	0.09932
45_EnhA3	0.20438	0.33315	0.24003	0.25569	0.24065	0.19691	0.16183	3.23101	0.40193	0.31754	5.74332	0.15049	0.0731	0.0105	3.76233	0.22596
46_EnhA4	0.31732	0.21193	0.17293	0.04905	0.05602	0.02021	0.03897	0.35511	0.20677	0.05523	1.16361	0.02024	0.11026	0.00012	2.19083	0.0268
47_EnhA5	0.75292	0.20487	0.21969	0.05464	0.06295	0.04808	0.04496	0.03622	0.05194	0.02721	0.14543	0.00248	0.09215	0.00806	1.01729	0.03228
48_EnhA6	0.59373	0.94111	0.82208	0.98902	1.05951	0.78985	0.77668	0.16198	0.34027	0.12063	1.17032	0.00245	0.16094	0.12741	1.8755	0.08476
49_EnhA7	0.41352	2.46057	2.32525	3.44673	3.23164	2.79238	3.2317	0.61158	2.3915	0.10473	2.86752	0.04352	1.08471	0.56199	2.78858	0.34323
50_EnhA8	0.26835	1.93833	1.73577	2.43178	2.10393	2.39986	2.26856	1.34849	2.92901	0.16027	4.64108	0.1821	0.64811	0.51713	2.52152	0.34185
51_EnhA9	0.17099	2.02785	1.93801	3.03607	2.61444	2.80274	2.578	7.94741	1.566	1.41558	15.1588	0.553	0.20042	0.36569	3.57097	0.98326
52_EnhA10	0.41582	1.01053	0.87189	0.51595	0.41646	0.47041	0.41179	1.69208	0.62223	0.13605	1.56331	0.73751	0.20374	0.18287	1.9001	0.34678
53_EnhA11	0.75347	1.05523	1.25803	0.32759	0.33912	0.26912	0.30852	0.13741	0.07472	0.06466	0.2477	0.00877	0.29723	0.03694	0.85543	0.04167
54_EnhA12	0.35017	1.50273	1.36697	1.38329	1.55511	1.21973	1.07236	0.56324	0.7105	0.08567	2.38024	0.01692	0.49543	0.20606	3.18661	0.17206
55_EnhA13	0.80746	0.42059	0.49066	0.12935	0.13764	0.11382	0.06956	0.06065	0.03089	0.02134	0.19216	0.00099	0.16908	0.01326	0.9229	0.03333
56_EnhA14	0.38608	1.66948	1.49502	1.8177	1.56023	1.25548	1.53392	0.83062	0.7572	0.23852	2.79065	0.06181	0.42154	0.18385	2.48693	0.19156
57_EnhA15	1.07276	0.73531	0.85856	0.27839	0.28437	0.20132	0.21752	0.09378	0.0365	0.03858	0.26649	0.00645	0.28782	0.0339	0.87488	0.03176
58_EnhA16	0.67934	0.99631	0.96748	0.60563	0.65376	0.47629	0.54597	0.38756	0.12021	0.06646	0.27437	0.07156	0.56208	0.39327	1.5063	0.14446
59_EnhA17	0.5545	0.15532	0.13063	0.08953	0.10485	0.05092	0.06473	2.62711	0.33499	0.12551	9.17716	0.09685	0.02793	0.04254	4.95828	0.11164
60_EnhA18	0.48613	0.42785	0.58004	0.28138	0.24736	0.22863	0.22131	10.8673	0.61105	2.15091	15.9835	0.43972	0.74937	0.23632	5.68589	0.2681
61_EnhA19	0.27089	0.5235	0.67272	0.89581	0.70054	0.57613	0.64878	23.1958	0.8815	1.08656	31.8597	1.3509	0.29689	0.39268	6.34425	0.91493
62_EnhA20	0.36513	0.27316	0.31144	0.02701	0.04621	0.01309	0.02229	0.03055	0.00498	0.01814	0.1368	0.0044	0.04094	0.00585	0.60497	0.01843
63_TxEnh1	0.4125	0.25268	0.24408	0.12164	0.13214	0.11882	0.10908	0.63382	0.32148	0.23794	2.06083	0.06719	0.04346	0.00492	1.46522	0.0525
64_TxEnh2	0.41282	0.62711	0.56532	0.28284	0.20401	0.11123	0.17392	3.70538	0.16194	0.92764	4.93126	0.75737	0.06909	0.00952	1.95358	0.16167
65_TxEnh3	0.26337	2.26821	1.81329	4.88231	4.51822	5.7859	4.74801	4.41387	0.11991	6.2872	3.66321	0.19053	1.13081	0.52351	2.49543	0.26192
66_TxEnh4	0.28161	4.69299	3.95164	14.0421	13.9883	17.5599	14.6554	5.45258	0.30423	28.4986	3.46562	0.20114	0.33867	2.44596	2.55329	0.58076
67_TxEnh5	0.52519	5.17171	4.34805	12.7233	13.3413	15.9096	14.0193	3.21622	0.86033	6.53767	4.4905	0.06131	0.60425	2.6133	3.09144	0.45102
68_TxEnh6	0.19968	2.64345	2.10566	5.75554	5.45644	5.80851	5.04575	2.05002	0.3212	7.26557	2.39713	0.06773	0.4055	0.66	2.03792	0.38465
69_TxEnh7	0.2851	2.36766	2.20014	4.52247	4.1421	4.31132	3.66266	10.2527	1.39119	2.24922	17.9469	0.41908	0.19962	0.39192	3.83955	0.49588
70_TxEnh8	0.25595	1.28456	0.93864	2.33013	2.63581	2.16041	2.01356	1.53506	0.15961	6.8977	1.96188	0.01744	0.2048	0.2069	2.14477	0.11227
71_TxWk1	2.95378	1.2039	1.51369	0.64902	0.65899	0.62177	0.62567	0.0473	0.01072	1.33918	0.06452	0	0.27486	0.08502	0.56349	0.0198
72_TxWk2	0.88878	3.65279	2.97129	7.0696	7.54767	8.41925	7.98248	0.32515	0.25597	2.53785	0.65786	0.00163	1.05809	1.48735	1.94513	0.15561
73_Tx1	0.8689	0.72958	0.92377	0.14799	0.13237	0.21298	0.10518	0.68811	0.01715	0.42627	0.83586	0.05361	0.14535	0.01217	1.1083	0.04452
74_Tx2	1.66638	0.97619	1.30111	0.23639	0.20564	0.30325	0.19377	0.28874	0.02	0.29333	0.43731	0.00923	0.17626	0.04275	0.78072	0.03458
75_Tx3	0.53591	1.44821	1.34376	1.66094	1.66045	2.2906	1.43526	1.99155	0.28611	0.55382	4.26803	0.02458	0.42649	0.20062	2.50671	0.12049
76_Tx4	0.49577	0.64227	0.63558	0.50253	0.48113	0.62329	0.49955	0.24073	0.01329	6.42784	0.23181	0.00249	0.09796	0.04178	0.81161	0.02047
77_Tx5	0.9935	2.61426	2.80376	2.96255	3.29494	3.55379	3.18111	0.14527	0.02666	7.67923	0.09744	0	0.3726	0.46388	1.02324	0.06706
78_Tx6	1.17005	0.10874	0.14478	0.04132	0.05476	0.06886	0.04868	0.00761	0.00409	1.59774	0.0135	0	0.02816	0.0004	0.30574	0.01338
79_Tx7	0.86443	0.15979	0.13948	0.11748	0.15594	0.14948	0.11082	0.04219	0.00227	6.85287	0.0546	0	0.07222	0.00062	0.46979	0.01272
80_Tx8	0.71851	0.4784	0.43666	0.48015	0.55739	0.55929	0.50119	0.31966	0.05769	1.38	0.68035	0	0.06957	0.01682	1.38489	0.04068
81_TxEx1	0.28005	1.44995	0.89445	3.09268	2.97009	3.80238	3.11923	0.81619	0.04345	30.7608	0.21758	0.03978	0.16749	0.55137	1.06505	0.07882
82_TxEx2	0.58644	2.79788	1.92283	6.70057	7.58999	8.80637	7.37082	0.28723	0.01403	27.1935	0.14446	0	0.28155	1.08025	1.15528	0.11743
83_TxEx3	0.69995	5.19974	4.10318	12.2702	13.0589	16.9645	13.8532	0.45878	0.05623	16.3915	0.35135	0.01806	0.56416	2.5472	1.63025	0.15872
84_TxEx4	0.10359	2.83944	2.35232	7.94547	5.9967	7.77456	6.41692	21.6418	1.09431	32.9104	11.658	14.9514	0.19136	1.84835	1.80718	2.49097
85_znf1	0.42803	0.90919	0.99336	1.21803	1.30776	1.55516	1.32138	0.1394	0.03062	3.30317	0.06335	0.01699	9.15442	0.28951	0.62785	0.01515
86_znf2	0.16005	1.29493	1.09863	1.82625	1.90999	4.27296	2.29588	0.196	0.09817	16.9555	0.06324	0.03947	15.1539	0.94051	0.72014	0.05404
87_DNase1	0.21098	0.42156	0.3895	1.42643	1.09794	0.97112	1.196	3.65218	2.17115	1.1035	2.26862	1.50373	0.85869	3.96397	6.42352	5.01246
88_BivProm1	0.15294	0.81524	0.95304	5.1032	3.34875	4.32692	5.65294	10.0068	65.5473	0.87726	7.63933	20.3567	0.37146	71.76	7.14831	68.6959
89_BivProm2	0.16838	1.25696	1.72599	7.51192	4.96435	8.27648	8.51982	4.35788	76.1225	0.64958	11.0926	8.01283	0.46059	50.5233	6.30432	41.8877
90_BivProm3	0.3011	2.94782	2.97633	7.54667	6.18564	8.25363	8.52695	2.36167	22.5441	0.48141	15.0099	1.82819	0.36091	6.88804	4.28523	4.29767
91_BivProm4	0.13727	1.1657	1.04492	2.68565	2.38068	2.14809	3.0855	5.03527	24.721	1.10185	6.53411	8.10446	0.20302	3.51671	3.06365	4.43328
92_PromF1	0.21182	2.30876	2.51831	5.47111	4.14812	3.69435	4.33308	12.5548	5.69872	0.64245	19.0295	2.64114	0.42191	2.4745	5.59475	3.79946
93_PromF2	0.14573	1.59701	1.71105	4.87795	2.66479	2.96199	3.2263	29.3663	7.71759	2.48919	22.0026	17.4868	0.17924	3.55217	5.12474	12.8332
94_PromF3	0.16105	0.3928	0.35847	1.99395	0.99899	0.91638	1.13477	58.9199	7.33552	4.676	6.09474	100.87	0.15303	23.7984	6.38751	58.5424
95_PromF4	0.20071	0.458	0.02953	0.69672	0.49198	0.19276	0.8369	76.5752	3.87402	8.0237	1.06415	144.112	0.15808	89.9841	7.42725	113.097
96_PromF5	0.14245	0.54624	0.43763	2.91631	1.78399	1.50168	3.1146	25.8583	37.07	1.49472	7.24423	47.9282	0.33365	66.3228	7.14409	75.6559
97_PromF6	0.13607	0.70931	0.58382	1.17127	0.58206	0.42878	0.66898	36.189	1.60865	6.63455	1.51405	100.338	0.04323	1.47321	2.07548	10.4188
98_PromF7	0.16887	1.15997	0.97645	0.5401	0.32693	0.21524	0.28081	12.513	1.50838	2.81168	1.32065	25.6809	0.0169	0.07879	0.61224	1.77659
99_TSS1	0.12949	0.83756	0.38357	2.08203	1.32643	1.29702	2.74362	57.0393	10.6332	4.26549	2.3	91.5716	0.42338	95.6401	7.35456	115.072
100_TSS2	0.11931	2.1002	1.64903	5.07726	3.5057	4.01228	6.4498	28.359	20.527	1.85336	3.96204	37.6057	1.14694	75.6387	6.92369	81.5968
Base	100	0.10168	0.24557	0.819618	0.814774	0.21261	0.459551	1.06592	0.990408	1.13461	1.2858	0.4247	1.18377	0.734039	13.0202	0.49742

## Sheet: figure1f
WGBS signal	MBD-Tn5 BW signal
avg_methylation	20250505_HHNSi_mCT_WT_iPSC_human_2xMBD2_1_nuclei_S75	20250505_HHNSi_mCT_WT_iPSC_human_2xMBD2_2_nuclei_S76	20250505_HHNSi_mCT_iPSC_CAU_nuclei_2xMeCP2_2_S39	20250505_HHNSi_mCT_iPSC_CAU_nuclei_2xMeCP2_1_S31	20250505_HHNSi_mCT_iPSC_CAU_nuclei_4xMeCP2_2_S40	20250505_HHNSi_mCT_iPSC_CAU_nuclei_4xMeCP2_1_S32	20250505_HHNSi_mCT_iPSC_CAU_nuclei_NTD-MeCP2-IDR_1_S33	20250505_HHNSi_mCT_iPSC_CAU_nuclei_NTD-MeCP2-IDR_2_S41
	39.8677	81.1987	37.0801	79.0106	10.4138	11.164	33.0265	73.5492
38.4068	38.4206	17.1005	27.7601	56.7896	48.3645	36.2269	33.5388	9.10909
74.5307	387.656	521.976	152.381	236.544	88.2731	118.462	199.155	365.359
68.275	70.2492	77.232	45.4077	68.7984	51.948	41.5144	34.5103	38.3216
58.737	62.9061	62.4579	43.8996	51.614	63.0384	59.9047	23.6092	57.3078
47.215	35.8259	54.63	56.1407	70.0621	36.4159	60.1207	28.7348	41.2759
87.3201	66.3117	43.2063	12.2877	29.9667	54.9213	100.324	20.31	46.0892
51.192	54.9015	84.4665	25.2958	23.5501	59.9711	120.026	24.5523	42.7295
76.3933	14.9792	35.2412	15.0072	23.5892	63.3646	118.655	18.9682	7.4934
43.4487	28.6192	42.8854	30.5005	38.3121	57.2413	92.2767	27.7501	30.3211
82.4861	69.6003	86.065	28.5242	41.1924	24.8876	51.296	32.3907	36.1592
72.5607	87.6832	87.0404	54.4467	72.4336	14.0725	32.4759	32.5975	26.6309
81.7536	123.383	182.073	83.7886	150.664	62.9056	89.1618	60.3832	104.545
79.5649	153.06	194.803	114.808	182.249	70.8722	72.608	68.0676	108.23
58.9565	50.5495	53.4334	39.1754	59.2036	55.0882	93.5915	24.9477	29.8322
38.5826	49.6731	41.3437	31.9498	37.4438	38.3713	91.8232	16.0708	30.2578
64.3844	44.4671	32.6944	27.2116	52.2254	64.821	54.6689	24.8811	47.0801
45.7292	38.1199	49.4981	51.2042	66.8167	64.4229	98.9792	24.3825	22.7916
62.5244	95.2325	112.699	75.2069	119.227	96.3457	132.036	67.4402	71.5089
24.6306	37.4101	45.9795	68.0904	40.332	33.2098	44.1632	42.7997	40.6943
51.7441	45.7855	33.5108	25.3975	8.48188	13.6823	43.7658	20.113	36.9513
71.3243	173.567	178.561	98.776	145.379	80.8812	111.675	68.7216	91.8291
73.647	74.7199	84.8737	54.3218	35.5551	73.297	55.956	41.7976	32.8597
67.1287	140.065	172.758	103.144	151.302	95.2778	144.194	74.5695	120.667
58.7544	15.2219	32.4443	11.1359	51.0933	39.3552	129.665	26.3466	10.9733
36.5698	28.5152	33.5466	33.5424	16.4436	43.4052	53.4059	44.3486	16.5501
50.4353	52.7607	49.4978	21.7779	39.5998	45.4437	12.3979	46.9457	41.4904
64.8784	73.5029	70.1139	34.1165	35.8504	55.0846	68.1482	33.7728	42.0158
71.2445	44.2234	45.7751	60.1212	24.667	26.9018	36.4744	40.3641	27.0115
55.4206	98.9489	89.6934	97.3553	120.606	94.4487	121.502	104.245	218.738
82.5057	118.947	96.1421	50.3724	67.708	35.5639	82.205	43.1334	55.7229
59.3342	71.3369	93.3608	68.7103	106.803	50.4766	67.3857	42.1052	58.3093
80.9005	549.982	877.495	285.267	436.321	150.384	203.955	268.822	546.693
75.3747	73.6709	75.976	19.1515	21.9823	24.176	28.1826	25.7773	39.9357
75.1335	133.197	146.627	75.5961	103.732	59.218	53.1245	48.154	74.581
73.2959	89.9191	77.2785	52.0161	81.8851	84.9631	111.223	32.7079	41.0539
39.7439	52.0503	30.1705	65.4996	55.6177	8.73049	28.9476	38.4541	21.3586
75.31	78.3685	78.363	25.338	42.8591	58.2689	104.927	24.6042	28.2261
68.554	48.6124	44.9517	33.6803	57.6603	47.1186	79.2658	19.362	13.6745
75.1419	905.516	1118.92	219.007	335.686	209.812	317.528	330.845	701.82
64.9325	104.782	86.487	33.0949	40.2684	49.5394	75.1523	40.2037	28.5627
76.8087	189.22	221.683	77.7956	98.4661	71.6283	83.6149	68.8222	96.3165
74.5728	201.634	193.985	71.6616	98.7466	75.1596	130.12	63.0555	70.6249
63.9157	145.178	134.342	61.5087	57.7476	75.6477	101.623	45.2908	51.7263
76.177	496.31	563.417	137.785	225.203	138.413	177.572	187.294	276.735
66.5033	78.7318	60.048	40.1285	52.6247	24.0024	49.9926	25.6156	39.5496
81.2917	77.1049	71.1397	29.4819	47.2096	28.4648	47.0951	30.1143	23.649
63.1592	105.036	63.1417	34.1465	60.751	76.9314	49.7461	28.3454	44.2587
85.1286	61.8476	24.2429	36.5037	43.5107	25.6519	23.7749	15.5859	32.159
84.0651	40.3144	26.1953	16.0874	24.1812	91.2021	43.0763	28.5456	11.6473
60.1651	69.7695	51.0088	39.5509	41.3253	97.4706	80.6523	20.6947	39.7229
79.251	188.636	240.477	112.84	153.109	67.4802	81.5938	106.716	152.202
69.8426	86.8331	120.482	69.1695	88.3255	48.2024	46.4967	51.1924	64.0198
83.4694	195.941	260.133	69.2023	110.132	48.3077	65.3713	86.096	99.95
71.1905	158.136	152.372	71.2892	83.1869	61.209	67.8144	55.7866	45.2032
75.3565	176.568	194.678	76.0469	113.729	59.5834	94.0849	63.2496	84.6299
75.4521	195.632	244.907	62.9965	92.4894	72.9505	108.396	105.442	211.416
75.3341	66.852	65.4177	26.9094	47.0316	49.4156	55.1997	40.8736	60.6232
68.6708	67.3538	63.6935	112.799	168.952	68.8154	118.704	38.5048	63.3627
82.3119	103.951	100.625	63.7258	55.0363	113.899	104.59	40.0783	58.9133
64.4334	230.992	308.411	137.838	179.878	130.122	171.985	111.381	208.402
70.444	49.87	45.1628	45.4629	64.5555	53.6117	83.7863	17.1442	33.1217
56.4593	47.2553	53.5418	48.127	41.0844	54.7744	97.6971	17.4556	25.7839
67.8623	48.2201	60.4838	36.4122	47.0361	30.5354	33.0297	59.124	37.4645
59.4461	39.9366	59.3041	57.3792	90.4736	83.0114	129.665	38.1543	69.993
38.2803	49.9484	69.276	69.5392	88.7028	97.7088	119.068	30.4702	48.6511
62.9961	78.252	89.577	70.0892	87.2316	94.7057	100.212	75.6337	102.885
73.1124	168.51	168.839	61.1054	75.6858	53.8987	79.7824	69.9048	125.34
73.154	44.3074	33.7639	54.4214	51.5363	57.6214	85.9984	23.7233	13.9842
71.686	46.8852	40.1324	25.6337	25.209	64.7882	60.548	17.1654	25.4514
76.2956	268.494	384.067	128.334	179.892	93.0579	130.676	125.841	233.517
72.0263	61.0032	37.9975	33.7614	37.6276	29.1916	25.7835	29.1152	38.4108
71.8713	110.406	116.125	60.3306	103.134	54.2182	73.9629	60.252	65.3665
75.9053	65.4908	58.8692	20.961	54.0522	28.4221	39.2341	41.7123	34.0623
74.917	102.364	128.747	82.4827	125.181	93.2762	122.578	61.1078	100.157
64.6484	46.618	65.6805	54.227	47.5692	25.5536	54.6577	11.7673	12.8785
79.6593	30.4335	14.4242	19.2438	12.4702	34.2531	30.3005	14.8003	15.9408
78.9212	145.77	183.487	74.2154	91.3747	50.6883	69.1815	84.0339	120.542
80.8366	476.265	691.341	124.917	201.476	136.957	178.353	230.091	485.547
81.6826	226.023	319.683	91.323	126.134	71.8813	97.1364	107.779	163.488
82.9699	77.853	61.2388	30.9333	36.8689	44.11	57.1112	32.3061	41.5711
72.6781	106.486	123.404	55.2165	84.2638	41.0026	108.419	29.8304	60.8686
83.5717	91.5132	101.64	59.3883	74.9203	57.8503	73.8389	44.4516	62.1259
57.3739	59.9912	39.5801	18.3478	29.2382	37.7804	46.7406	24.5771	29.2156
56.6664	111.132	112.246	50.6647	75.0572	54.9681	81.0069	43.7259	54.9278
68.2136	93.9087	98.5361	48.4353	70.2918	45.9398	94.406	49.8708	67.297
68.6597	462.21	615.444	156.21	212.573	130.716	182.822	202.372	390.291
56.4469	63.9983	28.0517	51.0298	24.7392	49.4726	31.1573	14.1516	11.8259
42.1931	33.5804	15.9977	50.3364	36.1758	21.1818	49.986	26.9943	26.2803
74.3791	91.2167	47.0621	43.9405	54.9006	29.3778	42.1478	43.2212	28.3167
76.4631	190.74	202.37	69.2306	90.7985	75.7688	130.991	70.7022	76.2425
82.1911	50.0656	44.0352	33.962	46.2386	34.2027	36.4495	13.7031	24.1786
72.7719	77.8865	81.1837	32.9108	47.4064	38.7588	60.0631	38.4658	35.9683
75.673	100.168	61.5414	32.5018	82.2806	41.0638	47.3008	41.4521	48.9843
60.023	118.576	117.73	69.1493	83.1758	84.1918	78.6878	47.1412	73.5535
60.5773	90.0325	49.6181	34.7593	39.1483	33.2748	65.5419	57.2882	41.0295
71.9707	93.7817	91.2334	74.028	76.6286	38.8059	65.5686	35.6812	61.8183
76.0574	97.5357	60.7307	52.4742	59.4918	14.9124	24.2628	20.5847	27.9657
72.7749	237.097	267.704	101.706	123.138	67.3919	86.0253	99.1699	138.651
68.9159	95.6137	86.7492	68.4864	59.7368	26.4772	66.4747	62.9089	36.4853
75.1943	86.583	138.131	83.4428	80.7958	37.5078	61.6304	42.3192	68.0796
74.9536	77.3596	93.8592	41.2636	52.2639	36.151	67.8795	40.2932	34.9567
81.204	229.135	233.997	102.989	127.072	63.2905	55.4031	82.3708	115.395
79.3319	140.8	158.102	59.1407	107.635	40.9135	63.2852	56.7325	60.7803
68.2846	50.4426	45.5173	31.5063	52.956	34.5937	61.2407	25.9114	22.9435
74.0387	94.3564	54.0823	56.6827	81.2129	51.2925	93.8237	27.7601	53.4355
53.9168	43.1397	16.4174	34.0923	38.8509	43.445	68.6079	4.54129	25.4852
52.1279	30.947	31.7439	34.2931	35.1339	91.3724	89.825	11.6642	38.8754
79.9921	311.856	429.732	121.9	174.071	77.3918	91.7392	162.186	276.837
61.3045	26.449	28.8129	20.9534	31.6965	24.7101	58.4997	21.7	3.06321
44.3528	31.1887	19.885	22.4588	17.689	26.8754	49.2952	27.5318	45.6724
76.2068	172.689	203.791	89.5533	120.523	57.8318	79.6002	68.027	93.4985
75.9833	149.019	202.356	103.556	150.451	87.7403	103.426	69.3746	129.683
57.6398	79.7829	77.9853	49.4702	110.268	57.5577	79.0444	39.3826	29.9583
76.0897	80.9643	71.7852	61.2281	57.7761	20.1624	53.9781	27.7474	65.6303
63.947	91.2308	118.651	53.7477	71.1755	42.4651	99.5586	52.946	59.2618
68.2158	58.2327	47.1991	28.8299	47.3283	75.622	65.4764	40.5878	20.9517
36.9901	11.397	33.4947	16.4913	20.2849	46.8763	114.017	15.4213	32.9151
21.7377	20.984	14.8679	29.8509	13.1888	50.5626	41.0471	12.3958	23.6321
34.1182	25.0389	14.8206	35.6501	41.2056	29.5488	8.50771	13.3093	24.8644
72.5796	72.3889	90.0807	60.0628	50.7828	35.8221	44.2523	52.0906	65.8699
57.4272	23.3361	26.7139	26.5125	25.5527	40.2659	6.37885	30.9699	1.16471
50.8816	34.6374	59.0113	12.0538	43.8637	72.6689	45.8285	15.2811	32.8199
37.9169	38.0871	56.4162	37.0183	115.629	50.065	49.2983	27.6281	52.8828
48.9786	37.9589	29.3741	28.5648	26.5973	22.7128	91.6576	22.3323	21.17
50.5059	84.1054	23.4798	23.8787	16.1784	75.2085	68.2369	26.3386	31.1695
75.7822	79.0466	24.5826	15.4291	26.5622	59.4768	79.3821	19.0935	34.4921
44.6152	61.4551	30.946	32.3468	44.4417	18.467	62.6793	31.7971	37.9308
59.7461	191.083	230.933	89.5488	146.143	96.833	126.295	95.378	165.391
70.2167	95.2021	112.66	83.727	115.198	44.8828	47.496	55.3988	57.3969
52.8276	31.7495	36.0346	21.9267	46.4491	36.2765	54.1328	22.2479	19.4106
77.3191	214.233	218.418	93.9992	128.721	58.6691	88.3552	68.7967	81.7612
85.3514	213.07	234.536	106.611	168.82	55.3753	78.7234	76.8299	108.754
82.7845	563.741	798.996	206.662	312.873	135.854	177.186	295.653	516.244
67.7963	95.1772	92.3075	48.806	54.2283	38.585	77.4438	47.2506	37.3412
79.4363	97.0076	141.034	69.2892	108.551	63.8212	63.1497	51.7906	68.3242
57.3874	67.7874	87.8462	31.754	25.2168	39.7865	43.8764	38.9101	34.2164
72.8178	68.4216	52.6419	30.8619	47.5363	47.3747	77.0749	38.1731	36.8061
64.3887	99.102	107.968	77.9758	97.0686	50.1871	66.5196	70.0161	85.6592
88.9902	89.9442	84.4294	31.4099	63.0425	41.3566	24.17	41.5898	10.6306
71.6811	80.8307	75.2182	96.8896	67.5601	80.8697	126.71	45.3738	34.7842
63.0456	31.7363	32.7233	12.4418	21.3459	60.4324	50.7935	11.5985	21.891
72.0848	176.549	186.746	71.2407	100.551	44.1449	69.4598	71.3545	63.8638
62.5266	238.334	250.346	40.5198	35.3219	14.3605	31.3564	47.3968	35.8638
75.8576	96.7635	109.139	43.8196	64.3885	38.7401	36.5282	44.4856	29.7103
79.034	62.7659	46.8811	36.9114	78.4549	23.3812	77.1148	41.593	38.2973
75.0361	60.3336	66.4829	46.1297	50.7578	21.1115	34.7425	46.2288	32.0131
68.7699	75.7848	111.317	85.3433	118.362	73.9534	89.6995	45.3208	65.153
91.2291	221.123	301.958	134.521	198.407	87.1664	143.855	144.549	217.687
91.5691	620.724	962.714	269.626	439.146	173.56	272.676	347.627	735.991
95.7936	107.326	94.8864	48.9589	43.8859	61.2723	53.1841	60.0271	49.7771
76.6457	90.2573	67.4372	36.7189	70.0036	29.073	64.5823	42.7206	56.8468
76.0375	130.541	120.981	88.3706	120.515	70.9294	112.384	52.4109	53.515
74.135	329.433	418.065	142.834	186.292	125.027	168.183	158.727	282.098
54.1698	45.1164	55.6916	30.606	47.549	40.1252	61.1388	16.1049	22.836
54.3235	67.9557	55.2464	36.7218	58.1372	32.2489	43.7661	27.6925	31.4138
81.9871	105.711	80.0346	75.4237	93.0874	38.9714	80.1718	41.9035	40.0528
53.4204	41.981	62.3013	35.8616	20.3521	23.8523	30.3882	28.4638	41.1971
79.1289	276.236	376.408	104.004	167.414	51.369	74.8465	137.852	210.422
57.2405	38.4619	40.0324	25.5541	11.1801	49.969	38.9319	29.9521	38.4423
85.891	87.7768	86.3045	61.2217	100.016	18.1702	58.8724	59.6394	54.6412
53.469	64.9134	61.324	64.6097	94.7859	21.2237	24.7642	47.1349	22.8984
69.2573	57.6234	59.7579	34.15	55.9808	33.0225	41.9738	37.1256	53.5097
78.4903	55.25	79.4252	43.7136	74.0524	23.5255	35.7532	34.1448	61.2994
68.1144	235.737	199.792	50.9655	71.4742	33.5831	33.6246	56.1996	73.0178
74.6978	209.634	253.003	58.1355	96.6308	40.4709	56.2245	64.6014	83.6718
76.1537	45.7059	50.511	30.8033	54.6171	18.7125	15.1287	34.8297	30.0047
63.3443	98.0698	93.3939	40.9028	55.6426	27.2908	14.2292	38.8531	37.3506
69.8491	119.992	116.086	50.2404	79.9616	38.1487	58.9284	59.6012	57.4868
75.6122	71.4773	63.8612	43.7581	41.1859	66.9919	40.8407	31.9329	41.4623
64.4692	29.1158	40.4369	33.2061	23.3394	42.4713	63.9453	33.1831	24.5472
57.873	54.2922	63.2699	65.168	82.288	47.0732	90.8027	28.7632	46.6917
53.7634	65.9998	73.1706	35.6709	65.9261	42.0731	63.1445	29.2417	50.9774
64.2638	101.583	119.688	38.7189	57.6618	36.0284	77.3216	43.8555	48.6543
63.3853	180.243	134.892	115.21	194.788	58.6244	32.0144	69.1983	93.4542
69.6672	55.1531	47.8693	27.1465	44.1031	17.0639	34.3621	28.6767	9.20922
87.6102	199.17	239.084	25.8881	47.8038	22.0643	27.2629	38.4665	52.9363
63.2615	89.4166	85.0026	49.5814	54.422	61.7555	76.9417	44.0271	59.0097
62.3124	80.1804	81.3527	46.301	56.1379	42.5019	34.4161	43.493	45.0063
74.8504	200.337	259.387	56.462	87.4382	7.32554	30.0096	66.5995	82.188
80.5358	160.445	197.755	117.301	163.034	55.9089	99.8009	73.3378	128.85
	100.001	126.645	46.0227	62.7899	40.2809	51.5814	42.4644	64.2662
69.6343	112.785	146.88	59.6242	94.5194	26.825	28.4275	67.2984	67.6684
72.4969	53.1142	75.4678	38.4147	71.9462	25.5226	44.9759	18.6536	34.3263
85.8603	90.1552	102.454	53.9848	86.1306	59.6403	70.5176	61.2776	57.6576
46.0766	38.3341	30.7762	12.0667	20.0005	42.8588	82.3319	17.775	17.7988
57.6841	81.1777	75.2577	46.5921	53.614	63.4553	95.1546	29.5466	25.5255
72.5411	138.787	158.149	81.483	138.125	60.1397	80.8478	50.5495	66.2226
82.4192	87.1391	112.104	58.7733	99.2667	46.4403	37.2628	50.7246	50.1769
50.9795	84.4425	92.8067	52.1296	81.0155	70.809	65.0157	53.1295	38.3779
69.2833	420.233	553.398	126.371	151.928	94.3851	154.537	175.38	320.607
63.6234	60.6569	47.7927	38.7057	35.7666	27.4899	70.5212	23.5069	35.2652
23.2588	16.651	14.7373	10.0159	19.134	16.3411	11.1947	22.8924	9.08637
62.3562	33.6724	37.2107	16.7968	19.7438	31.2635	62.1666	30.8733	11.2608
66.0375	109.623	71.9786	45.7	52.4999	4.11963	25.3884	50.7754	47.303
63.7684	45.9182	59.9747	34.3767	27.9587	72.2377	113.188	23.0197	46.6837
71.9568	179.033	237.844	57.8289	86.3957	52.2252	73.7951	68.9843	111.265
74.5661	505.341	637.897	147.466	192.048	113.292	149.082	247.535	470.448
74.128	22.3975	31.8399	4.92067	14.1928	38.7097	60.4362	22.3493	18.7614
77.8153	354.173	478.97	191.557	265.029	152.015	152.459	192.072	299.526
69.2873	176.614	233.32	97.5596	135.073	67.9743	76.9193	92.9019	144.892
69.6631	71.9808	68.4913	51.5836	65.8855	101.135	118.913	36.8236	25.4553
56.7125	48.9165	44.4455	42.9751	63.2189	83.8608	103.594	44.4189	43.4266
48.6127	90.5417	115.27	94.486	87.3757	104.609	138.734	52.1854	104.954
68.9926	45.9185	51.7548	42.2924	58.3556	65.3761	45.5385	28.3351	64.0017
30.2561	11.9183	18.4942	23.3462	34.3129	28.9683	45.1058	22.5893	36.2787
68.1925	173.438	216.015	87.0238	118.697	78.8318	79.6634	117.247	165.142
62.8787	80.8557	69.4011	29.8045	75.6366	82.28	60.2715	53.3583	72.2085
71.9903	19.44	33.7875	41.2395	52.4564	37.3945	28.0084	36.1773	25.736
49.8529	48.0211	42.1563	55.087	84.1886	58.7142	27.4201	23.6677	67.017
51.3149	67.9899	73.5865	49.5762	43.8944	21.1659	61.4093	39.9976	19.7118
35.9413	31.9677	28.4775	7.54087	27.8973	20.2645	15.0457	21.7952	36.8376
81.6673	34.9405	11.3039	15.561	33.5718	30.3873	36.9926	16.8632	8.45135
60.063	88.9453	88.3609	61.7665	77.6862	47.5133	100.163	80.2599	75.5872
63.5725	67.2165	98.939	58.4023	101.752	75.6337	99.7975	48.2296	62.1945
75.9783	156.524	212.204	148.75	239.474	82.482	138.2	110.544	134.021
64.9727	44.1885	43.1397	40.2925	48.1039	19.612	73.1477	12.3081	28.6849
56.9136	80.657	97.9226	67.2686	89.6739	44.6396	68.3557	51.8809	70.906
65.3385	89.166	98.5768	68.7572	89.5325	49.8159	55.3183	47.9964	35.5391
74.6877	86.2835	89.0026	82.594	101.902	27.4539	78.3811	44.9826	53.4527
47.0155	66.1331	78.7386	46.5183	64.4602	66.6748	90.4161	33.1371	28.541
59.7031	86.353	115.051	106.577	133.291	56.4096	75.1711	50.5406	62.6775
65.5466	72.8789	82.1775	93.3787	138.037	64.1386	72.9084	42.325	46.8364
52.0382	49.7441	75.3741	77.3739	115.492	51.7288	82.818	26.2894	31.6328
64.9033	36.2746	44.5765	31.803	26.2742	18.1125	72.3512	31.4299	19.2346
56.0484	47.4752	32.248	43.4414	66.166	40.0947	48.4711	17.1176	15.607
58.1932	217.829	332.759	156.318	225.009	138.372	146.595	160.13	269.919
60.4116	51.803	66.7473	58.7529	85.0288	83.1197	112.803	41.0904	26.1744
54.3997	28.5574	34.9857	37.3683	44.1719	48.3653	62.2051	22.1904	16.2677
60.3479	54.7876	57.971	82.417	92.245	51.5927	76.4374	41.327	34.1054
23.3276	7.64659	3.80235	29.3752	19.4638	41.4503	97.7686	5.15266	7.51309
30.0082	21.6715	23.431	27.2491	82.8714	77.5609	66.2578	13.5134	27.4211
51.1475	20.3768	30.0772	50.7793	35.6949	105.35	42.7206	14.8387	25.8539
48.8612	75.1508	74.1394	63.1477	77.8581	55.7429	78.5883	31.1369	47.3822
47.9953	79.8275	77.9272	42.1684	73.1338	15.7665	34.259	51.2879	47.758
70.4916	37.4072	39.9942	23.2509	45.7971	76.8293	56.9071	20.9862	23.4858
62.5177	52.3329	63.1162	30.9693	32.9045	38.4972	31.3643	21.5703	33.5264
69.2858	62.4667	76.5917	52.2665	90.1564	36.9872	46.1341	47.394	51.4643
82.7176	104.506	128.329	34.5294	45.8875	36.6653	26.6942	33.834	23.6716
51.2028	33.3075	31.0462	14.8984	38.8146	23.7891	18.0104	10.2727	17.3579
51.6511	36.0514	43.602	46.9049	58.5822	82.8257	88.7087	29.7083	37.6875
61.9338	39.6911	38.793	53.9187	64.643	41.2048	90.3195	26.9608	26.0628
78.8237	75.8784	97.3565	61.271	83.1777	43.5942	36.8244	45.296	39.8861
75.4898	119.562	216.929	64.4712	78.3707	126.08	144.351	70.9879	55.3451
69.0979	100.97	55.008	53.0166	69.7013	77.7462	33.8501	20.6207	37.8156
61.1798	75.7135	86.4842	63.8832	103.482	79.7208	48.1401	48.7257	70.5629
74.4843	63.0128	71.8607	35.6847	50.5136	55.5952	24.1346	38.2041	38.6888
56.1667	47.8672	63.8805	61.827	55.9436	49.2457	67.3872	44.1777	28.0984
24.1542	16.3954	15.6626	15.164	33.4302	114.024	87.1542	8.10209	8.05342
47.3804	79.4116	74.9345	38.3399	66.2485	49.077	43.2487	37.8509	30.4661
70.0283	30.2248	15.2378	14.313	7.55268	15.5985	32.7781	16.7899	39.8387
65.8272	200.606	287.63	164.9	231.089	106.254	141.022	106.377	198.132
62.1468	58.5462	72.7717	61.517	75.9372	48.4157	65.4859	40.3775	29.3365
71.6174	97.7102	98.3353	69.5911	87.0196	35.8712	60.0001	51.7242	52.2858
39.377	22.1617	25.1365	16.6762	21.0196	43.3632	19.9056	13.237	17.5801
52.5349	19.0497	9.34609	21.4053	14.3858	37.0067	22.2557	10.9581	39.1593
67.8049	28.5831	18.8338	26.2977	23.1424	60.2223	16.2735	10.9451	16.0771
46.6949	257.832	340.398	161.199	254.272	64.5604	77.6156	158.902	323.518
63.6628	115.273	119.237	40.4975	84.9913	58.2285	24.8783	50.3466	80.5343
74.6081	72.5184	86.1894	54.4468	74.6581	35.1759	25.9934	36.8693	38.8613
65.6386	68.4034	65.9499	52.8555	69.2058	55.8946	91.6325	36.7069	30.5056
81.7992	43.9704	75.2472	46.6584	65.7988	50.7275	46.8626	42.1738	44.608
54.2529	63.8354	30.8428	45.8997	102.928	40.6436	61.4562	28.3768	23.2743
75.0256	45.0802	80.1676	22.0224	28.3062	36.0812	34.6414	47.7309	20.5101
92.3285	61.6289	123.512	59.5826	48.4575	14.3648	15.7113	42.1851	69.4532
	119.975	147.706	73.2559	48.3927	41.4577	103.25	57.3235	90.4645
65.0936	93.0163	82.4504	69.5993	101.959	43.6559	88.7602	41.2785	47.4297
58.2699	30.3027	41.6765	43.8631	76.2204	28.8326	36.0526	17.3846	25.6283
36.021	22.5169	20.8543	32.9772	32.5001	22.38	67.2031	28.6941	20.0587
52.3933	44.3408	53.1012	99.8392	136.164	55.7163	77.0715	25.4536	32.8569
90.7661	134.653	135.117	46.8068	54.8148	64.5188	100.816	39.1867	83.2415
54.0079	28.6541	21.3301	36.1248	54.4126	55.1079	42.9218	9.65549	8.97321
68.0981	77.6993	84.7441	66.9464	90.8139	20.2281	25.5173	63.4989	41.9227
15.9622	9.98182	16.0183	16.2423	7.33932	36.889	50.4051	7.87888	3.79417
44.6726	11.0789	10.6485	37.8043	40.6605	39.8731	25.9073	18.3971	20.9061
68.1185	85.3559	96.1644	62.5452	98.8742	71.499	46.3669	49.2398	40.7821
73.5214	110.938	161.123	131.504	182.181	65.4172	97.1296	104.131	90.2632
51.8725	41.4109	37.6816	44.0446	46.1545	17.5182	18.5786	30.1918	41.6266
45.7883	85.2171	123.818	108.42	162.591	77.101	75.6515	51.9638	65.4147
66.491	59.4107	87.8023	44.7982	74.3418	33.734	85.5348	38.8487	49.097
49.0975	128.332	226.065	72.2883	134.902	76.9217	112.557	70.4914	105.235
62.581	45.5789	29.2391	43.1254	61.1576	39.8495	18.6304	28.8197	8.18333
94.5055	52.6075	66.5646	42.8764	67.8854	27.4105	31.7836	30.8214	40.9822
58.2602	39.7031	55.9333	46.996	44.7215	31.9015	15.2623	26.3585	15.1434
61.6343	54.6502	67.8448	22.2104	50.3586	47.0813	10.8877	31.8381	50.4195
71.3804	80.7328	101.133	61.5787	88.3131	25.5039	45.1065	51.5164	59.3115
43.3663	13.9344	12.8452	17.4381	25.6822	101.562	143.06	12.7398	17.5509
21.1363	16.8781	16.6598	22.2965	7.74232	57.7315	39.401	8.77173	26.9679
51.1717	134.922	168.281	78.9531	108.237	90.3377	96.6614	90.3264	138.537
41.8531	14.5111	38.9256	24.2852	29.549	54.6827	58.5924	29.8077	24.7942
56.5686	20.358	23.7006	20.596	13.3549	22.358	38.2179	17.5795	15.6983
38.8959	9.19887	0.355532	9.69339	45.8618	35.1299	97.1746	10.635	25.6489
73.1672	90.7173	113.32	150.681	226.5	150.181	217.16	52.5447	60.0188
34.0768	23.3811	12.688	28.2509	48.3451	42.738	28.8978	10.4568	24.7343
49.17	41.06	43.8773	72.4811	87.6336	82.8427	105.813	31.5399	29.3804
58.6312	21.1049	15.9596	42.2586	23.9852	61.951	23.5938	5.36983	10.7403
100	52.4388	67.8755	29.0064	53.0226	57.1094	46.7687	14.0705	24.3622
74.3373	172.449	234.836	62.1951	39.7829	5.86817	19.8684	37.6251	70.3309
87.5	93.8885	201.069	67.1762	76.085	34.2759	23.3876	67.1449	61.1202
51.6558	126.378	86.9237	89.8632	108.112	6.59881	23.7492	80.8809	24.5106
93.7255	135.254	211.456	43.2823	117.005	15.6626		40.0004	103.201
91.3333	119	123.25	69.1839	119.486	31.4956	25.6848	52.1838	59.229
69.3984	360.747	517.939	87.7576	125.853	86.2255	112.211	121.76	223.866
27.4759	27.1437	36.0277	35.8957	72.2378	50.6371	50.4536	25.3485	14.9534
85.8823	142.655	203.683	111.475	160.421	76.5615	122.339	85.1269	141.32
75.9329	236.323	348.593	116.496	192.511	53.5803	90.9628	134.11	207.069
100	161.646	260.608	115.216	161.405	82.7135	86.1214	95.5509	166.149
88.3728	71.9699	117.121	60.2117	77.6226	53.0828	69.7314	35.5827	34.2585
98.0769	55.2162	43.4492	25.4094	48.9782	72.9922	62.998	15.8413	22.8598
49.706	22.1617	24.7004	34.5359	27.519	22.7998	73.0453	27.4645	26.3702
53.0021	34.6383	21.2489	25.0053	33.4279	23.6429		46.5146	16.9806
52.0368	61.229	66.9366	47.9433	69.0503	57.1584	63.5059	33.1304	37.3566
75.1999	62.2167	92.4955	75.5181	66.8308	45.3598	62.3229	38.4489	48.1599
67.5906	53.5652	39.7535	80.0458	91.5752	54.7434	88.7013	34.3063	16.0755
44.3382	495.949	732.961	29.8741	74.5039	42.6865	38.2969	106.358	161.898
84.2782	7.51283	9.6944	99.1173	98.9088	7.37298	40.0808	27.9891	43.5841
			34.1859	79.5458	32.0289	67.5473	34.8883	72.0775
	0.0172945		68.4168	106.472	77.2591	81.5725	117.789	287.545
82.2857	3.11608		145.505	212.255	86.61	103.179	153.255	309.029
91.8452	47.8931	47.0907	58.3427	88.8573	43.8405	33.2657	53.7438	31.1698
72.72	154.791	223.594	79.6065	112.505	30.0414	70.3914	63.0816	68.7037
47.4671	22.6263	30.4097	45.7198	51.4603	50.354	41.7194	35.388	44.3166
60.7147	104.824	155.777	92.9005	143.775	68.8849	80.7593	74.9169	59.9188
59.6512	138.866	194.764	73.475	108.325	67.9023	61.4525	65.3545	73.3762
77.5235	214.763	300.072	98.8493	137.628	74.3981	110.824	120.917	161.094
84.1611	52.2453	46.4705	69.9419	96.9548	22.2338	34.5558	32.9067	29.8488
88.0712	47.3461	54.6064	58.3288	81.2349	26.9337	91.0929	16.7369	22.0393
88.4632	38.2035	50.6919	52.2915	89.0289	18.1113	99.4837	27.4998	28.3094
67.7154	32.2899	42.2475	48.029	80.2653	38.0377	40.9237	34.2499	19.9613
28.7039	28.8673	23.2534	18.4443	24.9338	67.8436	72.7765	19.2517	10.8291
88.0972	91.5735	74.259	38.4159	25.7443	45.4837	27.813	26.8201	18.3825
57.4462	88.5865	63.0233	27.8832	22.5999	46.8498	56.4198	26.3335	16.3682
38.9096	59.2739	25.4759	17.5477	36.7463	42.2671	74.4042	37.2834	5.48988
37.0412	70.718	86.205	20.3497	41.5613	41.7401	88.8109	46.9282	17.9699
35.7074	42.9996	42.2669	33.4514	34.5031	17.9609	28.5046	26.2952	23.5375
17.1139	56.5698	61.2482	20.7678	59.46	54.7195	27.6628	9.61088	37.624
25.1914	47.6139	25.9164	46.7151	55.0367	97.14	87.5689	50.0394	30.4216
30.4979	37.1664	33.5803	42.7323	53.0563	50.3149	85.7762	19.1489	19.9063
73.7438	30.8815	52.806	29.5824	66.1787	11.0657	43.021	14.8525	15.606
68.8398	54.6783	87.5744	48.6025	93.814	70.6565	77.8274	51.3109	45.1835
73.4259	79.6527	112.065	45.6889	87.9837	32.0223	29.5482	53.4691	48.1503
64.1353	30.6883	42.3425	41.3671	68.4359	59.2013	74.7055	10.8737	15.5531
40.7735	56.1441	115.675	45.5492	82.1789	51.2773	91.1278	79.532	35.7778
87.5355	64.6307	86.9452	38.826	49.7239	41.4929	26.5913	35.2528	40.4325
51.1616	13.8194	24.1357	36.8676	46.1322	64.4674	49.6476	22.1745	22.8494
73.9304	12.5098	20.7394	9.82548	19.3248	3.4656	14.5905	22.4953	12.698
96.5784	107.411	180.547	84.3674	104.608	53.7087	47.2477	77.3743	60.9969
65.5882	43.1077	27.4016	15.7251	42.1421	40.9558	40.1228	45.2384	12.0066
56.3432	58.6424	121.383	64.1276	103.682	26.2317	51.7489	55.7042	44.0938
90.1691	60.504	78.918	43.1518	97.692	37.1661	42.8067	38.4364	24.3843
88.1659	181.907	276.85	100.947	156.764	55.3182	78.5488	118.086	186.057
55.6096	29.8692	22.3999	46.3918	81.8336	90.6707	69.6007	27.4473	27.7484
78.5805	76.7185	94.9547	59.7901	98.9575	33.3566	52.7081	43.5986	62.4054
52.8755	15.8458	25.0514	29.6889	19.3835	24.9055	17.0616	6.79651	22.9686
39.3776	23.6675	4.87423	27.7885	29.3858	23.8912	102.487	5.25427	19.4442
72.5574	44.1833	55.2799	35.9525	73.5824	42.3881	62.3444	50.4766	28.5524
57.2144	42.1519	41.2366	55.381	66.326	40.6439	62.8626	35.9306	27.6993
41.2935	12.9152	24.4649	53.2314	51.9077	13.2386	24.1987	20.3191
81.6133	445.023	621.32	175.529	242.625	162.977	189.695	209.652	381.04
100	150.276	157.374	62.6925	65.4034	48.696	52.4748	66.6818	69.0255
	115.541	148.929	67.3989	117.782	95.1799	82.5484	49.2877	59.5418
	25.6082	11.571	16.1759	57.6734	43.3528	18.6564	23.5253	57.9806
88.2385	109.816	122.207	52.4936	107.132	41.8245	52.0099	45.8745	101.329
70	20.8709	22.3231	54.6501	120.277	72.2295	63.3506	118.077	58.1443
80	0.452102		44.3244	56.7789	66.3609	81.9454	76.8181	117.19
92.1047	62.4985	111.489	60.0676	65.3637	18.7718	35.3998	43.0868	52.2986
77.7232	62.865	64.9585	44.7055	40.0143	31.4436	63.887	38.6977	31.4551
98.2143	31.1985	117.235	33.305	44.3103	47.3975	3.13868	59.0462
85.4756	56.0557	49.4537	43.4253	81.8266	42.0356	44.6937	14.921	25.8839
84.0757	36.0946	47.7466	60.309	92.8558	69.7026	68.3809	18.4733	25.3911
71.4526	40.194	59.0874	73.6304	101.742	20.4146	57.1425	35.7627	42.5317
71.57	23.2335	31.514	61.7596	50.5844	33.6679	48.4211	26.0857	20.6521
76.9601	28.3698	36.4702	25.0609	40.7829	51.3795	43.138	18.0704	22.9139
70.3521	95.5588	138.489	81.2173	135.223	66.1434	109.474	89.6806	124.237
79.5511	60.7814	102.55	33.9606	76.6946	16.659	51.0286	35.0528	58.0334
81.0584	29.9797	46.1768	48.0013	77.0973	66.4372	101.148	27.811	31.487
56.2201	53.6775	104.385	51.7872	77.4133	53.4864	64.3364	26.934	25.5505
70.2342	69.3208	86.8704	104.68	173.26	68.0527	98.9295	52.3584	65.7951
67.8543	47.9513	91.977	40.6975	64.5001	61.267	46.0313	27.7878	37.8245
88.6732	70.648	93.7859	32.0698	53.1455	50.3388	57.8007	46.3062	66.135
52.9477	25.8271	21.0967	46.396	39.0857	15.3841	47.1711	14.978	6.04225
63.4262	89.2579	93.0285	105.561	157.245	59.6389	84.2868	33.1236	49.4756
78.2618	48.968	52.7702	49.2795	104.459	33.0669	16.8772	25.8679	23.9266
76.2051	61.2999	73.3022	66.6061	107.529	61.1121	78.8455	50.826	116.666
63.9528	39.7691	30.2181	16.2922	25.7425	64.5507	75.1558	14.6172	16.6158
80.9089	21.9535	19.8284	23.8115	32.5627	14.6052	42.1566	7.49842	38.2415
76.6542	54.6777	100.538	53.4695	61.387	41.2281	65.9714	54.5729	50.2
67.8964	58.4127	77.8079	18.9404	46.8182	28.4525	3.53877	15.8538	30.1792
70.5575	53.578	76.9171	29.673	65.327	5.48873	66.9926	36.3147	53.0269
67.8543	63.3089	61.5506	67.6976	70.1273	13.6489	59.4673	21.169	51.5544
68.2712	30.9002	46.995	29.0111	59.6256	43.1067	112.659	42.3799	19.6923
52.6313	91.259	121.464	52.7756	62.0815	42.4269	32.7311	56.7225	65.7699
57.3062	30.276	47.9556	16.2024	50.1283	56.3535	53.3505	17.5807	14.3433
75.9036	50.4695	69.7343	41.4203	75.5231	8.37493	29.4582	28.5249	50.6987
92.1752	57.0768	127.34	62.2789	99.0146	29.7556	26.2212	64.6474	58.3862
74.7424	67.152	84.7483	59.2729	74.2737	40.0981	59.4705	37.5754	44.4007
53.025	25.3642	10.4953	16.8789	11.5622	25.6061	34.3344	26.8633	6.20614
50.1186	47.466	25.5129	31.9278	56.0736	24.5632	30.7482	34.6825	23.2531
92.1099	50.8328	47.9134	42.3041	57.886	14.8005	27.6453	40.2303	31.9175
98.2308	77.3477	128.524	42.334	77.611	26.1559	47.133	51.8537	87.2741
65.2905	52.0383	48.333	30.9622	48.5787	27.4122	13.1216	44.3432	5.78286
60.0425	20.0081	20.0265	34.2733	50.1904	32.3885	25.7589	17.2632	32.2831
90.1231	75.2545	65.8127	34.4407	26.2343	31.4603	44.2902	33.7218	35.7199
70.2805	83.5345	109.693	46.4066	58.5363	24.8786	38.8781	45.2412	47.3502
67.3119	104.398	104.905	65.8754	88.4421	52.8506	70.903	49.9078	64.6385
89.3315	70.7566	83.0448	44.5596	94.9482	18.6069	24.0185	44.1743	39.1189
54.1114	228.062	268.864	73.703	97.8571	66.0992	48.0681	115.06	138.784
79.4969	94.5069	106.55	38.1033	76.4589	51.7439	71.9856	43.5317	67.9149
77.0525	172.421	232.443	84.9664	114.747	73.0034	83.3678	101.082	157.42
63.6185	73.1518	79.76	50.4572	56.9047	77.4803	61.5171	47.7768	64.8613
82.6848	128.067	171.403	52.8803	56.1234	30.4781	40.8223	44.3854	66.2523
65.7372	107.133	131.033	63.2248	124.413	33.9366	61.6166	35.5382	50.2301
67.4796	124.742	172.475	113.008	175.797	90.2529	136.195	84.6565	94.9511
92.0543	49.5992	43.9542	41.6308	29.3179	28.0014	39.4665	40.822	34.2061
69.716	491.653	647.056	200.237	285.38	109.235	167.13	279.365	522.665
69.8756	63.4408	72.2942	58.3468	99.7913	28.6877	94.4204	29.3851	35.778
72.6294	101.107	126.826	104.683	131.168	66.8703	97.9804	51.5919	96.1616
72.4273	48.2905	40.0303	29.4528	14.733	6.36283	24.3552	23.4014	36.3563
72.4909	94.2195	104.873	43.7425	57.4739	84.2206	49.3076	35.1915	65.2854
60.2082	107.684	151.246	39.5701	57.7566	68.0577	101.33	52.1129	26.7267
69.7267	342.025	504.797	167.905	245.118	126.838	129.863	215.64	380.412
80.1329	88.487	96.8645	34.4772	72.9795	27.8562	24.1399	47.315	36.1833
47.6931	111.507	146.513	56.7347	90.006	53.2872	84.5519	39.3458	107.32
56.8179	35.7828	64.0933	18.7954	43.6367	34.7155	34.3506	21.4727	28.8341
56.712	52.2144	41.3458	12.2348	34.7558	44.4663	95.3238	17.0866	21.4628
87.2346	209.303	233.343	87.8572	127.567	39.3683	49.6332	120.955	206.843
93.4641	90.752	66.6638	31.23	78.3848	32.763	29.76	41.6706	49.6627
83.3333	48.3455	73.454	13.1291	30.8022	15.5447	32.126	30.4291	20.1462
67.5824	70.5534	63.5053	58.4122	77.6686	25.8631	27.7514	47.412	37.1689
76.5143	171.595	244.359	51.4766	84.1158	51.8677	42.8056	86.036	168.924
72.7714	280.381	399.602	137.24	201.835	64.8332	87.4934	157.406	280.153
81.212	140.309	128.665	78.2389	84.2348	27.0158	71.4214	81.1631	94.1293
65.4124	57.6223	32.805	38.8058	72.9789	24.6444	14.2143	25.378	40.6927
62.1602	54.5825	42.4466	32.5403	35.5951	43.9735	10.7522	15.2019	10.3886
	12.0149	24.4924	48.7136	37.6395	17.4241	18.4056	47.497	124.011
87.3696	105.714	74.3191	61.434	90.586	7.25222	16.1574	65.1257	137.32
85.1461	119.668	139.388	37.9225	57.6504	22.1138	43.4098	72.2606	150.032
68.0243	187.139	217.707	116.204	145.852	31.2787	34.2588	172.197	452.351
	36.6648	35.3997	38.5098	71.1124	15.3581		39.2836	16.0394
6.76692	37.4421	12.6862	64.534	61.6997	4.98441		19.2655	15.4444
27.33	65.4035	74.498	121.156	121.598	36.4124	68.3788	71.9664	65.6616
23.2165	60.6748	75.6293	102.863	103.375	42.8431	32.4162	67.0112	72.9129
30.2655	64.8149	96.6516	105.989	109.414	50.9733	57.6451	65.6995	79.4232
	33.607	52.7715	67.2553	75.9514	19.1083	23.0703	43.0063	50.0533
	91.3561	63.3732	37.266	72.3111	33.2106	26.5528	54.0511	127.849
78.149	79.5337	86.6592	36.7244	57.6631	6.44583	29.2738	110.222	151.718
	103.94	98.0657	56.5596	73.5334	21.4071	23.4177	81.6913	144.671
11.8271	19.3283	18.5535	31.875	25.9091	13.1262	3.11187	24.2134	13.8088
22.7491	51.1965	70.7604	79.5022	27.4216	12.5157	10.0118	47.9848	20.1251
16.2912	189.594	192.796	330.385	373.764	103.937	125.066	161.879	226.63
4.60768	13.5401	22.1985	21.4243	26.3442	25.0588	19.155	18.2424	24.1399
6.71594	154.376	128.961	182.811	172.629	63.7616	72.8978	154.941	170.695
16.7589	105.015	126.718	161.662	177.36	86.1442	65.589	108.532	170.707
67.0556	68.2477	82.9558	46.1325	67.9332	37.6473	38.363	66.7338	78.5452
76.242	175.31	256.443	86.0904	126.774	94.2425	114.725	129.922	214.364
25	3.58699	16.6574	5.43407	4.3511	40.5365	75.729	6.28741	4.61729
62.3005	34.4787	34.3897	29.3572	40.9803	40.5577	70.1198	23.4655	14.3706
83.3333	92.8549	129.398	61.2105	99.0086	39.8123	48.3421	45.1545	71.5164
94.9198	46.285	67.7976	26.1582	62.0159	19.4083	61.8792	34.3795	23.0062
70.6887	71.9452	105.863	29.2578	37.3412	69.5027	83.3284	42.3973	62.3637
69.889	62.1847	112.526	50.2484	76.7162	18.1599	20.8211	17.6702	48.1988
79.6191	88.3416	84.1038	36.8079	38.0877	41.9488	40.5912	33.2641	41.774
	63.334	119.968	50.5758	74.4404	31.9084	35.822	44.1734	65.3213
67.7834	40.004	35.1031	49.8827	40.4683	9.13007	12.1384	27.9251	20.1565
63.3735	232.943	346.447	174.003	260.772	84.9946	117.219	130.631	193.112
51.3327	36.3779	55.3795	61.6883	57.9316	34.9435	65.5578	36.7904	8.85102
53.0069	25.8036	20.1893	12.5149	15.1022	36.2539	52.4541	10.7483	22.4966
92.0546	82.2594	80.0843	21.0684	30.4652	42.9371	21.1957	21.227	30.5522
78.7432	76.2329	95.4361	103.832	130.453	55.0907	41.0014	52.4523	47.7316
67.8398	104.847	128.322	49.849	95.9711	40.5309	62.7737	63.9744	51.5241
81.8665	164.861	151.433	79.6627	101.885	60.0821	85.9381	78.2961	108.451
62.1057	59.533	61.229	33.8056	94.8072	33.9874	34.8878	44.8208	64.9746
76.6647	57.3314	56.5696	41.8252	37.4988	8.67614	15.3095	39.0914	32.9089
66.8341	154.09	154.539	57.9802	74.6281	65.8319	111.338	72.9144	87.6173
	93.55	121.243	43.5655	77.3195	40.3622	43.2591	59.2281	41.0203
93.7591	62.1173	38.2975	26.3762	48.6829	36.9902	79.0523	51.9927	27.2777
95	94.2637	78.0953	39.4857	91.7692	54.8499	92.7469	48.0048	64.1985
70.3298	9.00318	14.959	20.0443	53.3152	54.361	70.0493	11.6694	15.1903
65.1077	98.6409	65.2885	43.8145	45.2857	45.6189	32.0275	47.3138	80.3931
85.9908	64.867	55.2673	41.1869	83.8797	18.6938	55.3563	45.1069	43.089
53.1922	84.2987	86.3413	44.1965	89.7743	21.5526	21.1091	52.6121	40.0732
42.5681	24.9779	31.7454	46.4224	29.6859	31.754	32.6311	17.7487	17.8451
74.1207	11.3202	12.6958	12.5011	54.5729	9.48626	58.7157	25.7907	17.3095
95.6058	102.669	139.243	68.3844	93.3091	24.4087	37.5849	52.8233	83.4945
92.8026	89.3166	81.73	39.2198	110.793	14.8531	33.704	60.523	33.8024
60.4476	23.3004	43.6427	39.5711	21.3047	29.954	22.9639	31.1298	58.1121
44.5907	12.2096	7.16214	100.526	117.349	61.1247	76.0413	110.172	212.8
50.9587	36.629	29.9276	23.0035	31.4412	25.5443	2.26408	30.2453	23.3779
76.5976	424.174	614.824	208.55	287.038	115.746	149.261	219.223	374.871
32.9453	28.2324	17.2274	29.0685	54.9558	71.3765	71.0196	6.89787	13.9168
72	114.092	143.701	70.2325	92.7972	53.2819	36.439	43.4479	60.5022
59.9127	89.4229	88.5569	63.8824	60.3445	39.7158	22.565	47.2299	11.0207
99.2308	27.267	38.6136	19.0031	25.4158	110.373	40.0223	19.1239	20.5101
87.0414	115.598	146.47	80.6564	133.352	64.1176	90.8281	64.7091	116.402
92.5	62.2052	83.258	76.0254	73.9038	66.0343	71.0257	37.3637	23.3724
78.8512	78.1189	87.0512	111.737	121.369	48.433	66.4301	60.7386	38.5079
67.0326	86.2257	76.8059	76.1959	119.525	27.4933	57.2264	30.4183	51.8982
71.7819	79.4407	99.7747	63.2727	78.315	23.756	36.0015	47.2557	85.7243
64.2522	89.4076	113.828	89.2971	104.898	34.7562	94.955	48.972	92.0436
87.1074	80.7767	113.514	63.8356	67.8189	37.0409	65.0383	62.1907	82.2653
61.882	152.344	209.465	105.892	161.089	137.966	170.259	89.9572	132.508
78.6117	104.067	129.654	54.1811	56.736	39.0685	29.0106	81.2763	55.6912
65.0307	90.8001	102.675	76.2699	77.0387	52.8897	97.2438	34.6626	40.7445
75.0812	141.557	230.055	47.9329	57.3887	51.5684	59.0132	39.8066	63.6777
59.5723	46.217	67.2353	43.1769	42.8612	48.4647	4.10684	37.453	25.0224
55.7177	32.755	44.2417	49.7781	78.4012	38.8524	63.9301	26.815	39.757
34.4907	89.3601	101.195	19.0681	48.2783	23.1491	15.1589	28.2133	14.9816
31.6281	22.5271	43.511	15.0858	32.2792	57.506	85.5831	18.1789	31.3495
72.4651	331.401	485.565	137.672	224.886	82.1071	124.922	161.698	255.731
59.7276	144.504	121.834	30.7838	49.5737	22.5324	26.7647	39.7354	47.2051
77.1613	83.7722	32.6487	21.5306	16.5277	21.099	48.8909	52.489	30.6228
70.8119	35.7129	50.1049	9.10978	31.437	34.4437	22.9771	21.1094	48.5
54.3531	107.001	122.962	68.7989	102.69	41.8985	30.906	50.6914	59.3831
82.429	29.1475	36.1255	35.4947	28.3723	52.2294	61.6549	21.6026	18.276
54.5161	85.3584	131.33	62.4193	75.0192	35.2575	80.7746	56.4402	30.1151
74.9887	67.2466	71.0693	56.9989	80.2417	47.8312	80.2555	40.8946	27.1566
70.3429	154.41	243.744	107.802	152.003	53.9625	65.2415	95.2068	71.4763
61.442	32.9305	50.331	23.9868	41.0031	33.1216	38.4556	24.9947	10.0604
62.7926	126.591	181.254	85.9774	129.444	40.9456	90.5376	70.0455	104.088
79.1569	85.9961	99.2398	66.8631	78.4656	52.0316	74.7544	55.7092	101.185
100	98.491	152.743	54.0987	67.885	30.4943	86.7214	46.7633	75.6126
51.872	38.3699	31.6435	33.4749	47.5619	24.5505	27.7283	47.4756	14.2596
58.3846	66.0761	75.1092	39.7025	53.3702	31.5677	20.3437	25.3598	23.762
74.7807	21.5868	8.98054	21.6325	14.1491	31.1294	42.8948	27.5355	26.9437
72.2915	66.4372	42.3616	55.7389	59.6161	30.9395	37.362	29.5996	17.4703
67.1858	54.9151	72.0031	59.0242	67.8354	32.6694	47.1519	27.2502	22.8867
56.2531	61.3048	75.478	64.6936	94.9007	72.9585	65.0811	33.0547	58.8827
68.6857	163.651	215.992	123.945	193.419	46.1511	76.6455	102.225	114.946
48.3308	131.34	186.169	45.1006	57.9457	36.2789	40.3133	37.8859	71.9069
66.3905	53.3857	67.4676	60.2499	59.8592	30.0473	37.3222	53.9997	56.2361
53.2006	38.4184	33.0001	42.5182	62.1891	55.9174	92.8348	21.7036	20.5881
74.2034	39.4416	23.4849	4.33211	10.4802	45.73	75.9366	31.0323	11.1925
56.888	65.499	87.3717	53.94	62.7015	57.5558	71.2422	32.9553	25.9587
50.519	83.5087	108.521	96.8637	158.287	58.3048	84.6098	53.0923	67.0461
64.3738	39.2132	75.2366	51.7551	59.4455	41.9869	31.012	50.301	65.1844
42.4572	55.9917	85.2486	58.9497	67.8302	62.3089	102.319	38.1401	37.0806
53.747	56.2955	55.091	86.4651	121.642	70.7899	90.9672	34.1329	26.6404
97.2222	122.222	180.281	28.1582	48.0349	47.2906	51.0082	34.3628	52.7827
31.4494	6.01116	3.32192	21.8616	10.4308	22.258	29.6704	18.6888	11.2727
27.5434	15.0584	16.1115	26.3101	25.4301	55.9496	79.3492	17.813	11.3595
90.9091	98.8704	168.304	67.5166	99.3106	50.0239	94.9771	71.3314	69.7633
97.4792	73.4521	139.821	70.7494	98.104	27.2518	40.465	44.5119	42.984
62.8694	46.4276	45.0496	10.0691	21.4481	58.4076	49.1511	14.4551	9.72217
41.5407	79.1009	75.6954	29.9009	19.7946	67.2046	74.4571	26.2819	44.4273
47.4791	51.1606	67.7649	36.6641	30.9313	80.568	79.7677	35.4325	50.8206
43.2532	26.4074	20.0787	24.9081	14.9083	33.9974	51.5524	26.5033	31.9788
66.8907	65.9916	87.4556	49.3551	96.8685	31.7328	19.5625	49.3666	67.9969
69.1692	111.986	99.0374	86.9832	116.111	45.1493	55.1934	58.7951	103.633
79.8372	107.423	132.465	98.9216	123.096	46.5674	67.9326	65.2415	48.0151
61.1049	56.4084	106.634	89.6592	85.0746	52.4447	48.9468	32.8339	24.736
76.8814	188.164	265.629	126.407	196.728	53.0215	91.6591	89.2557	124.762
58.2938	41.9285	62.5857	75.776	113.425	79.3106	76.3458	35.8051	46.765
53.1299	34.7529	40.3823	33.4009	53.2442	31.76	29.8255	29.4199	40.6606
58.1502	28.7179	33.4476	27.74	62.8859	40.492	26.2031	19.8492	41.4854
73.9547	129.449	153.96	68.9615	114.738	37.7649	74.7325	52.2316	101.88
56.7557	50.4323	71.6914	38.978	54.483	14.1064	63.4091	12.5964	40.0042
90	103.584	171.802	47.66	77.7311	37.954	50.8056	62.81	69.6799
46.5593	37.3085	32.7021	33.7086	25.714	73.7348	103.255	3.97313	4.86842
43.6169	34.0965	48.7871	40.9128	54.5992	24.986	38.9104	22.4436	32.0382
74.7833	46.1774	45.9177	80.3015	76.5558	62.3244	72.4179	33.5508	19.0118
63.3349	54.8154	89.0572	38.6628	61.4863	33.044	74.8496	31.9873	41.2645
56.5011	153.294	206.145	105.391	166.665	56.9105	64.659	96.3778	158.714
30.3898	32.2315	55.3678	40.7301	72.2867	59.4764	53.0933	49.1808	45.6652
85.004	20.2346	16.5057	37.6273	30.9666	57.6751	42.1257	23.4544	24.4651
76.6968	11.7969	10.9859	30.4805	62.4364	51.3969	62.6091	12.9679	7.48018
42.3513	21.4862	20.8826	34.5023	62.891	67.2848	26.4112	39.7597	51.7687
43.9021	38.7757	48.5514	69.5795	77.6631	38.5696	22.4295	24.1751	32.0748
53.5651	39.4575	33.8169	26.4783	39.5627	23.2589	64.1061	16.3155	20.6692
76.2788	215.29	300.972	113.733	140.663	63.3894	83.6328	89.1111	121.663
51.5426	46.0213	46.6005	42.3658	83.8498	50.975	112.48	32.4409	25.5552
55.2599	27.9967	27.3811	44.6782	59.482	48.1855	130.427	34.899	45.5715
82.5603	42.8561	61.5819	87.1743	80.3073	19.2232	100.009	22.1614	31.7018
57.7849	81.6919	104.705	75.656	113.898	52.0106	79.1528	40.6041	43.9056
72.202	159.735	222.185	118.174	208.078	87.7376	123.805	90.4103	123.411
74.6629	564.325	688.733	249.679	378.199	176.82	266.323	285.842	448.445
73.1345	259.595	366.021	150.239	244.032	124.586	193.687	150.88	253.681
71.389	60.7309	91.8144	69.7728	83.1239	34.298	25.9649	39.7873	42.0987
72.194	69.117	62.3804	56.0516	108.944	56.295	37.9064	43.2199	40.8733
9.31665	3.23017	3.91438	78.1751	35.9228	71.3833	132.915	6.56809	15.1408
18.1104	14.6189	13.7298	38.694	47.0391	127.548	134.746	6.938	16.6626
88.827	80.4089	72.0041	48.5861	76.1903	43.4722	19.7988	30.5204	43.3227
68.6145	19.8162	26.3979	53.863	40.1586	66.193	51.7176	12.0384	27.2281
90.8333	102.686	118.345	22.2303	56.5142	41.4555	28.1593	38.9341	44.8988
34.6407	34.1425	18.0553	35.0294	58.9301	15.1298	65.6666	26.0121	31.5115
59.1714	58.6419	51.4068	22.7797	51.1546	73.584	47.6306	33.8497	20.3109
78.5949	9.66156	24.4416	42.8749	59.8324	13.2386	13.7754	13.3502	14.3432
56.3255	30.2643	27.7196	57.698	67.4667	32.2082	39.2397	26.7638	34.6497
56.11	42.2701	47.2594	46.0274	82.5859	30.5191	51.8884	9.4912	22.0566
49.9549	40.1835	43.536	70.426	97.2902	54.9266	112.032	33.9349	38.0841
39.9796	32.0895	51.6718	80.0778	57.4355	42.1375	111.458	3.61204	28.3265
58.7025	29.4209	39.7223	59.6773	55.1017	40.0082	34.4636	47.6679	31.6586
50.2715	32.437	34.2798	41.6722	54.3814	50.4099	61.7247	19.25	19.435
32.0033	34.3104	35.1996	74.8172	68.555	64.335	98.5782	31.8291	24.3997
57.2015	43.9438	75.2936	70.0846	99.1	27.7195	24.3881	34.6408	26.2442
45.1642	8.71291	17.325	52.2773	30.0143	50.7417	58.7937	37.5134	8.62823
52.0409	27.0988	8.36232	11.3486	34.9917	43.5819	53.8146	23.6499	26.7358
52.717	33.5723	49.2304	33.1721	53.7491	32.5931	78.1703	17.5738	39.6048
45.6403	130.279	138.831	120.334	180.981	103.818	129.174	78.8756	102.616
76.0071	63.3147	84.9636	36.0474	38.1382	20.0326	17.3627	58.1183	51.8568
68.967	22.8012	27.7306	12.3889	11.023	25.4277	30.6468	38.9782	27.9082
69.2569	146.884	199.13	109.395	150.691	54.6395	67.6699	81.361	87.9427
66.0582	91.0529	81.979	71.5582	125.385	31.5802	52.5194	28.3964	28.2946
64.0562	47.4981	58.2485	28.2922	35.4897	38.2716	8.23893	25.7745	47.5757
52.3203	45.586	58.3101	23.6783	59.3991	18.14	20.9894	23.1349	36.6744
30.9484	33.8739	24.4408	59.9386	62.8916	56.6911	55.6232	16.1307	17.2434
79.5947	99.2341	108.938	76.1326	105.146	63.2744	34.3434	54.9578	80.2822
88.0387	50.1282	79.2712	73.7981	107.147	27.3579	56.5183	39.1602	49.999
65.6645	59.5093	78.0845	57.3379	96.1993	34.6359	43.3327	54.8565	22.8033
69.1274	94.5988	116.447	44.5501	97.9817	28.2139	23.444	36.9571	40.1234
74.636	52.9646	34.3693	53.5616	56.1696	85.5261	89.5539	18.8556	14.7337
54.6196	33.8448	44.6369	54.0924	72.8718	30.9464	51.0219	23.6533	41.7533
56.7792	34.3696	65.7566	65.4075	70.1324	41.5364	87.1267	44.4974	25.0782
60.0657	40.1121	52.0079	54.7314	70.2153	44.3731	60.8294	18.0911	23.2752
43.8642	38.3158	20.6062	30.2668	47.4438	1.25749	43.1891	32.7438	36.5557
41.3092	36.2967	48.0298	35.0401	32.9366	27.3578	32.668	24.931	5.93477
50.6547	169.375	249.545	145.834	224.786	98.9374	139.123	127.253	201.72
67.9982	49.7537	49.9068	19.489	36.1302	26.1543	36.1315	22.6553	36.0334
38.1883	26.8996	48.4418	63.2959	73.3761	87.5197	60.101	20.9091	22.1789
41.151	51.3176	77.2624	62.0999	89.7206	53.3864	59.3756	36.1113	58.4706
46.807	22.3823	24.3484	47.5322	58.1013	95.8556	107.328	29.2626	21.0513
55.3088	32.1355	27.2122	38.4691	43.1156	23.4663	27.7857	25.6963	35.6058
61.0818	34.8559	41.154	38.3432	50.7372	43.9742	23.7253	28.9239	29.5189
57.8237	22.827	29.5242	22.0753	19.9589	66.5532	60.7145	35.6813	11.4061
54.0248	37.6687	36.2643	26.3849	5.20727	29.2256	92.2923	26.5734	21.6796
72.8372	92.9983	147.719	49.0667	74.3785	34.9572	19.9619	66.2649	73.6443
73.0666	62.2239	84.319	84.0591	121.308	53.2638	67.38	48.2609	62.5833
44.7048	10.1237	24.3391	55.3411	58.5319	48.4083	58.4477	11.0071	9.75201
31.7145	10.5361	13.2538	32.3913	34.1982	34.8683	40.5941	18.6096	16.2939
33.1989	39.2801	58.522	56.0235	101.804	74.5828	76.1375	35.0192	41.9346
51.098	24.3402	15.4877	29.2923	48.8558	76.5076	53.5674	10.0544	10.2194
49.5548	17.3409	49.322	25.0124	20.4783	63.1444	86.0603	39.1952	23.7775
72.8555	44.5161	52.5314	36.595	68.281	22.7704	49.8687	33.293	41.8407
59.6372	83.4663	84.7372	46.1989	79.5811	58.0025	76.1406	41.6303	48.2451
74.4664	49.5904	19.9027	83.556	82.6745	53.9599	14.5745	21.0557	22.414
43.2376	37.7062	62.6042	33.5702	22.0662	11.8828	26.9194	31.5596	32.3508
72.9191	27.6643	33.3464	17.1069	28.9598	20.6187	78.9279	33.2401	4.4203
36.4356	34.557	17.6524	25.4856	24.2153	57.0404	66.4554	19.7181	28.3597
42.5766	75.6491	87.1133	60.3922	93.7352	50.7535	60.5001	29.9608	28.7708
62.8947	142.177	179.739	59.3783	75.9742	64.4229	43.4733	69.8932	73.3168
59.6568	69.0695	70.5691	56.4889	85.2919	90.74	94.7803	43.0069	27.1287
61.9189	86.22	117.511	53.379	48.6646	39.2235	58.1236	24.4783	29.7058
62.9911	61.8704	66.633	43.8421	51.9561	47.2235	23.207	25.0963	33.518
21.0851	46.4837	45.2726	49.8552	32.1827	55.4279	64.9906	41.3766	23.21
65.3679	50.4555	72.2879	50.6415	81.2159	52.25	76.1979	24.2559	20.2416
74.6458	69.5539	102.459	38.9931	68.0707	8.85184	26.4271	46.8319	41.0051
51.6295	41.4193	54.3274	38.1248	83.5578	54.3488	35.1419	33.4669	12.5586
50.2908	37.4213	49.1941	16.4077	63.0795	51.1819	47.7453	27.9701	51.7044
59.4631	74.8795	77.4605	25.9102	39.651	28.1476	30.8261	33.8841	38.7993
45.6667	49.2186	58.2092	50.1906	50.522	53.7339	75.1457	54.9838	55.9045
67.8327	54.8961	53.1042	25.578	38.336	22.9489	31.2724	21.163	35.4762
61.7607	75.1945	77.9769	39.567	72.158	48.5688	25.5382	32.9281	45.876
56.5819	40.5349	36.6091	23.6106	22.0892	18.9983	70.7172	39.4641	49.3109
66.2496	36.2445	48.1875	34.6266	28.0772	51.773	85.9668	14.878	20.7667
86.4202	52.0318	46.3723	24.7126	48.0687	13.2386	55.0665	17.6091	34.6205
75.1662	44.0919	15.8027	30.9048	32.1894	10.8061	15.7557	17.0106	7.62791
48.9505	14.9645	37.9397	35.8929	31.171	51.4969	35.5019	12.44	2.63434
50.3372	75.7686	59.2446	36.1562	79.2451	46.1345	36.3152	47.8509	35.9385
65.087	72.2963	66.9902	70.494	59.9924	59.2155	52.7906	40.1381	37.0489
53.3018	87.5762	146.526	115.487	167.128	46.8274	77.5067	56.2846	77.8689
54.3881	109.515	125.094	60.9806	71.6937	50.0936	79.705	53.468	46.288
39.0165	52.8174	89.2034	32.1818	32.5731	63.6052	64.0885	32.809	46.1784
44.6284	62.0428	80.7947	62.3831	92.5685	38.353	21.4617	47.5268	34.6863
62.6021	28.7203	34.1261	33.3643	41.8836	31.8915	102.598	24.4026	34.2944
52.9804	26.7055	55.0712	72.204	72.6548	29.8888	43.2417	22.0752	22.722
33.4465	31.3471	14.5376	19.881	13.748	73.8416	91.6526	18.4066	17.8879
45.7716	26.5913	39.5255	17.3687	34.2149	27.6439	7.80847	6.13629	33.5319
67.4339	111.218	135.93	59.1075	110.806	63.4163	75.1834	40.6221	48.2141
79.9289	85.7064	59.7349	33.432	36.7625	26.2134	40.0985	32.8243	26.6055
69.307	64.4515	86.0658	78.2619	89.2856	50.3504	55.0154	33.3419	64.7255
41.584	50.1911	43.4768	75.8013	59.172	61.7975	49.1717	24.7312	44.28
	45.3892	106.714	35.7661	28.2885	41.6947	47.6631	42.9282	55.0616
67.6137	40.0804	43.0356	38.7216	55.5227	24.2619	44.448	21.8289	34.4271
70.7643	23.6959	31.314	40.9156	79.5708	30.6895	42.6491	38.4998	20.1588
42.3274	33.5425	39.9148	32.1913	40.2565	40.4405	56.3803	35.4644	15.9691
64.7861	65.2463	76.9572	82.1106	129.275	56.3316	86.1255	42.5445	59.7076
42.3227	38.6015	37.3773	36.6628	66.1435	55.1102	50.399	17.6111	33.0016
56.4412	33.571	55.6381	66.5622	71.2843	30.808	51.0122	30.9078	24.882
52.6241	86.5563	89.8314	73.0081	50.8846	19.8748	17.8289	17.7801	28.777
63.5255	65.7664	100.436	75.7271	71.9766	8.83085	21.2182	47.9656	46.4215
65.2812	7.10153	24.7464	10.1809	24.1866	7.9805	15.7359	17.5874	20.3655
64.198	37.8203	31.9024	44.3551	63.4066	65.3054	34.2798	44.1574	24.0071
49.5029	33.0488	26.6813	16.3986	91.0973	53.4491	67.3729	13.282	16.1874
59.8558	32.372	37.4393	19.3755	41.7816	46.219	58.7548	24.9446	29.9599
67.824	105.152	146.171	80.491	128.986	51.9348	43.8963	71.262	105.346
46.9021	53.1489	74.5765	77.3687	79.6961	52.0436	53.4554	38.2705	56.4927
62.9851	64.8778	56.8425	56.2766	60.6464	23.1888	5.21364	38.9854	36.0135
60.9516	48.7122	61.7726	33.8323	68.8264	55.4861	54.7977	40.8754	35.1675
78.5212	16.9451	16.5291	62.9081	54.3536	49.482	27.4109	44.1915	29.2522
55.7401	66.6946	44.2283	27.6028	62.8512	65.0692	45.3075	33.6265	37.2835
40.4539	49.4623	31.6607	27.6906	84.899	25.5378	17.8379	13.4501	31.7467
81.6353	64.5104	58.4913	25.7175	42.2997	34.8207	39.6982	14.5927	41.4655
45.2106	52.2457	75.2678	45.8504	56.274	89.7854	97.8667	37.7628	47.7656
44.7946	56.9208	57.5903	72.3726	90.1452	48.9903	84.6867	59.4894	37.3361
67.3725	37.7879	43.0146	28.646	54.7293	22.5945	26.8857	28.3576	27.2049
41.0543	22.4938	32.5046	43.842	51.5784	73.1979	69.9424	21.3669	20.311
69.0861	78.0427	61.7843	40.8721	94.9482	20.622	48.0633	42.4862	54.0021
57.0889	46.3005	60.2779	70.2794	99.2739	79.9433	138.804	32.0894	66.0871
57.5525	33.9456	20.9711	26.8027	60.2202	46.9544	91.6392	27.4972	16.4729
56.8461	21.9919	19.0203	28.3967	49.7128	72.8884	79.3494	16.2609	17.1442
35.1861	23.7233	10.9865	50.6916	33.6764	97.2353	87.7507	17.8411	33.2406
38.8927	22.9302	3.05141	9.86643	17.6956	43.32	52.7944	8.50606	17.0023
71.1181	132.502	189.23	98.0998	136.769	66.1511	104.069	78.0073	124.575
50.1308	83.7438	76.2944	61.7548	67.2215	33.0212	75.784	29.9273	47.1267
82.0176	79.7603	87.8173	85.9585	98.4867	56.8277	46.0033	59.6395	56.3357
53.519	52.7519	53.3295	45.6829	79.2152	63.7695	58.138	29.7991	26.9196
58.0884	74.7949	77.5504	76.8874	71.5752	62.6227	77.5262	42.6285	46.1364
62.6531	125.48	192.3	114.236	157.753	91.683	128.194	84.1007	110.628
47.9778	47.5374	82.2704	53.6788	104.576	61.8561	103.771	41.534	51.288
52.7346	22.0685	22.1167	10.0103	32.8577	53.0642	64.6711	11.1474	12.7598
46.355	98.3168	120.296	54.1627	65.1734	54.6896	89.4421	34.6329	56.0598
59.3832	136.496	142.193	55.1561	54.8567	82.6187	35.5545	58.092	51.5792
33.419	31.3977	45.8764	33.6481	41.7491	36.4254	41.2591	23.0004	12.0059
63.5316	70.9932	88.5797	39.0455	55.1829	56.1202	75.8039	31.7443	7.80278
23.0106	38.3315	35.6556	29.6826	37.8203	36.6292	55.4631	33.0395	22.1353
61.8017	122.683	122.724	75.2236	75.8189	48.1423	55.8707	41.155	41.56
28.5784	9.74737	9.48399	12.4245	28.7284	49.8527	49.1408	28.8118	19.6146
66.9656	141.378	209.141	78.5816	136.61	149.149	183.444	78.1982	126.749
48.2381	46.8715	57.6282	66.6349	42.1372	16.7689	40.1216	25.4708	37.0051
64.8176	164.04	210.276	108.577	148.011	49.2316	80.1224	102.665	151.565
57.6264	59.4723	56.3512	33.2227	60.6955	40.322	68.8756	30.0615	64.2029
57.8049	35.5639	27.2912	32.9614	30.118	48.3937	51.16	23.0693	15.9959
70.8714	109.191	95.9572	47.2557	76.5688	45.3455	64.3823	55.4982	60.6874
60.4892	71.0004	62.5761	52.5621	53.8189	38.4455	49.538	34.7398	40.1193
64.3481	172.938	234.562	105.33	141.946	89.0007	107.833	86.5272	135.191
30.359	81.4115	86.2312	66.3724	81.1571	59.005	80.8275	48.5393	51.6456
45.8887	184.796	243.291	69.9674	118.808	51.6522	54.1005	83.6504	163.405
38.8241	22.3371	11.4946	32.6782	37.1573	74.0746	50.803	14.5177	10.5033
41.6391	42.3252	43.5484	27.578	25.5936	65.3638	46.9057	28.333	23.5958
53.8717	80.0954	46.8198	27.2947	28.4932	17.5411	33.0013	42.3661	52.8457
65.8521	68.6397	65.74	42.9533	47.5554	47.5221	53.7911	37.8763	37.7458
60.9637	71.06	74.319	15.3398	33.8155	33.3403	41.7788	16.6537	36.5609
70.4114	39.5958	39.3764	36.4532	46.0922	51.5258	75.904	27.5841	25.65
66.2312	54.3281	48.4039	37.3855	59.2037	41.3624	88.0765	23.801	46.7856
81.632	22.1867	28.3982	39.0719	69.8026	24.3899	50.9711	3.61155	11.8498
76.4615	101.499	117.186	76.7162	89.9092	36.263	86.3169	67.1547	89.7343
52.6176	36.1049	35.1024	5.84542	12.1292	68.2372	74.4867	3.54704	30.9663
80.1805	3.81395	13.1391	10.6837	28.0153	23.0846	35.9532	12.0727	16.3681
42.0365	57.9917	51.8221	49.0834	69.354	91.3415	76.4974	26.5954	43.3504
44.7215	43.9114	19.7462	30.3011	35.235	29.4727	71.6717	14.0763	17.0259
51.6107	29.2646	24.4451	29.8107	43.6503	33.3256	113.224	15.6661	44.2892
62.8041	22.2865	16.154	35.4986	47.8136	65.687	65.5107	32.8246	19.4302
50.1607	30.8062	48.5603	62.2045	49.0401	50.6309	67.649	16.3741	13.9804
58.9428	43.0592	41.2201	28.2963	36.8091	15.6911	32.6452	38.426	25.8175
74.8363	239.884	317.461	117.476	210.639	147.336	158.7	110.446	223.837
50.7645	39.659	61.4057	26.9791	42.3466	57.8713	62.6574	28.1757	39.2368
72.0156	205.136	273.85	140.901	222.045	105.624	147.428	129.96	200.746
75.2981	82.4856	85.1736	42.2322	43.1816	60.0923	59.36	48.7224	70.6881
37.0904	37.9105	36.6495	43.9443	64.4531	84.9762	92.8222	29.9311	35.1147
53.1463	75.1025	102.862	79.9347	101.323	80.2234	117.916	50.5464	78.2322
53.1944	98.3573	101.158	58.094	92.664	56.0041	82.7578	78.9959	145.229
89.5705	46.2793	73.4701	69.4008	111.779	61.5783	87.6271	49.4553	54.6682
72.0116	45.437	39.1997	56.055	50.5066	68.6703	79.5428	37.2751	72.067
78.0246	26.665	41.7811	39.619	36.2032	74.3128	58.9104	48.7192	45.3323
85.7157	61.585	74.8331	31.004	32.1909	35.5987	32.8467	30.132	47.5803
76.9846	67.1512	60.1011	30.1824	46.8461	59.0328	89.5065	22.0868	44.1194
69.3463	141.935	214.861	96.1515	171.811	87.9373	140.134	119.064	214.753
63.3996	137.82	180.305	126.625	171.877	113.35	132.701	108.84	196.185
76.9963	62.9382	74.271	69.9439	110.23	50.8139	63.0061	32.2373	53.891
94.4529	53.3869	40.3923	25.7517	20.1691	5.21591	34.3359	41.1751	22.3854
73.9663	42.3481	43.6004	24.8686	53.6377	37.4227	29.3345	9.83498	22.4513
58.1342	50.9717	46.1817	29.1623	47.3087	67.2807	55.0096	26.1393	15.9786
68.4649	57.4932	49.3188	25.0183	82.2188	45.5829	89.7073	32.6257	36.7991
71.8892	59.2077	86.7375	88.1398	174.383	81.2039	99.0521	53.3853	64.5688
43.4947	37.8256	27.0502	32.663	69.2821	52.6495	73.9729	28.6853	29.5299
44.9035	9.50969	6.34518	9.03436	16.0203	9.60619	38.9349	7.98177	26.3242
84.7476	24.998	43.5471	25.187	65.8375	50.4992	76.3394	25.6437	24.8769
66.8045	74.5177	77.6067	23.0898	60.3331	42.1115	54.9089	27.1809	45.4181
77.9322	67.0775	39.3559	28.3547	61.8862	32.9081	65.0425	40.3947	18.1361
58.9124	143.665	156.552	112.914	166.426	64.4143	48.1331	75.9182	100.552
57.1772	155.414	156.519	143.626	244.711	49.018	66.6958	118.75	148.835
59.2434	30.3627	28.8807	19.9383	25.6497	8.75479	7.4987	12.6501	24.3572
70.9569	15.5681	25.3534	25.1707	30.3224	48.6185	47.3133	22.4008	34.432
70.2971	41.6921	46.8823	27.3791	35.7413	30.9776	21.3984	35.2688	23.0473
51.7558	44.6114	45.0348	38.736	58.0129	53.3142	49.6083	27.7727	41.6055
36.6133	26.7482	18.4043	18.3895	40.5531	26.3015	63.5933	12.467	18.8766
64.2172	82.1501	120.902	50.0315	89.6096	61.7168	89.3746	57.163	87.3503
57.9351	87.778	125.315	71.6061	106.95	83.0211	89.6793	55.1224	82.0849
61.5236	170.849	201.594	136.497	185.282	103.587	130.221	71.8501	109.029
74.4156	116.851	172.884	60.8891	64.2213	9.86347	27.411	69.5395	106.272
72.9984	128.183	128.189	52.6715	92.5316	37.5018	80.8295	51.9307	37.7018
75.9958	131.135	189.396	78.3098	108.372	49.786	55.3738	97.6746	145.965
82.0714	140.165	167.022	27.0191	53.0306	26.0009	21.874	78.8529	103.746
68.6832	134.449	136.378	67.223	90.6381	31.4027	49.3249	64.8151	81.9807
85.3674	38.1917	55.1786	25.2609	47.0828	16.7202	30.525	22.8848	13.4348
71.1107	68.0925	57.7088	33.8483	35.3443	42.5122	47.3022	34.8514	28.1573
57.0441	99.5082	117.056	63.395	59.9593	38.7758	65.9097	44.0936	76.8654
47.6833	37.5688	29.7438	38.558	34.5087	28.7597	51.3503	24.3965	9.50622
40.7954	40.5133	34.2574	9.33949	23.1249	24.9925	25.6334	19.4679	13.7341
83.3754	26.8662	30.2451	25.671	49.5166	48.9542	90.8878	30.1376	8.90249
66.2943	152.733	201.649	91.3413	116.621	74.8302	93.1015	70.1613	112.237
60.9907	51.1295	43.2709	30.291	26.8919	59.9136	76.885	29.2171	28.4179
54.0351	61.484	60.2942	39.9025	47.1649	58.7241	40.6305	20.3073	30.9565
74.6213	93.802	77.2592	25.7079	77.0449	52.3825	62.1741	45.3282	26.6462
57.67	160.457	191.02	61.4878	74.1308	34.2688	46.7831	46.2783	75.2099
69.4524	133.695	175.029	89.6011	138.519	92.9838	110.823	65.9947	94.2129
42.9739	114.305	108.555	48.5284	71.6173	65.0853	53.8199	41.731	47.8012
80.6555	63.2489	42.0552	30.8899	33.6125	20.0631	23.5274	17.4609	12.5986
56.4933	52.9037	37.0191	13.4881	40.6902	34.5584	29.3345	29.9247	29.423
72.6519	162.977	192.121	115.797	173.596	57.3529	71.5126	84.9958	112.323
76.2129	289.242	416.861	130.081	218.973	78.0488	126.028	138.756	226.526
65.306	74.9228	65.886	29.2107	36.3556	16.4644	27.4755	27.4645	31.8422
64.1024	100.799	115.802	51.6706	86.3053	30.7355	54.3716	59.2005	61.1973
66.9211	49.076	47.6443	22.2485	61.9992	67.7993	74.0291	29.609	16.4766
68.404	73.9624	88.2579	51.0713	81.4672	76.6353	111.45	45.963	48.3458
58.732	74.262	51.0829	29.9481	49.9285	54.5336	38.2689	37.2257	51.7179
75.0474	31.5754	19.692	11.4196	13.8443	21.7961	60.6679	11.3788	6.11905
81.8657	261.151	291.174	83.4258	132.877	74.0336	80.4249	89.7087	115.428
71.7389	169.929	203.526	70.4772	108.186	42.2888	65.8085	76.002	116.606
68.5065	250.57	363.418	121.826	195.619	100.372	144.365	150.654	284.934
60.1766	101.191	86.1927	48.704	77.1008	26.2485	52.5	38.6231	67.7857
65.9557	80.1938	93.1866	77.8921	96.6686	72.2491	73.1354	63.3704	63.5395
25.4404	50.0179	58.6257	58.6393	46.912	73.3759	61.7788	31.5835	28.6765
39.7162	59.8476	54.5868	27.0807	33.9058	145.743	89.9635	22.2447	14.6175
44.7039	36.4325	28.67	18.2928	28.2266	16.5683	18.3785	14.4401	7.90886
68.5186	142.968	174.367	91.0977	137.028	85.337	118.299	70.8574	97.6073
59.1767	76.9576	66.0696	44.5528	48.501	22.3127	44.7425	45.8183	70.5573
75.7218	94.9139	65.6905	26.3988	52.6197	36.0624	46.9486	54.7203	73.7293
50.791	30.5256	15.9697	18.5	18.7971	71.5777	68.6469	19.3454	8.44267
42.5239	33.0442	38.5607	33.8897	60.2238	38.4921	125.319	29.4896	11.7416
66.7371	167.524	196.098	59.8976	89.5045	40.8487	49.9052	95.594	138.945
75.4254	190.769	279.512	111.927	185.45	73.6557	88.6031	112.878	193.502
64.6135	42.7008	55.3635	50.5619	74.8019	47.5217	48.4853	35.5481	42.5092
51.565	49.8484	45.8894	46.2295	58.0484	67.9271	80.4746	21.2972	27.0278
65.7741	72.3501	67.7363	39.9274	56.2941	45.186	60.7418	27.8098	55.2038
69.3064	116.256	130.487	101.271	142.698	57.7905	92.3307	60.0097	86.6127
55.8155	45.8548	29.6629	50.2367	58.2619	55.6726	52.2556	28.6679	24.3964
68.4208	68.9084	78.1782	63.9885	68.859	48.124	44.8233	31.4983	31.8972
69.9042	195.033	243.757	97.8765	149.031	68.176	104.407	97.7913	193.556
89.9226	40.344	25.9404	36.969	30.4077	19.2164	18.266	26.5769	14.8646
75.7228	120.828	125.255	106	159.95	40.451	58.5354	45.6216	62.7184
71.115	178.331	182.885	109.93	142.924	47.6054	107.922	91.3607	121.27
68.1683	84.5342	87.9822	45.5209	61.5475	38.0705	44.1636	47.6963	39.3866
76.0393	122.62	162.738	51.3248	100.777	62.6594	79.2279	45.5483	44.6546
68.8905	51.472	44.1944	34.624	46.6278	23.2822	52.5072	22.7299	34.0079
77.4413	63.1366	36.975	27.5953	32.4697	12.4579	24.0694	28.071	28.6265
52.8246	39.2744	41.2969	36.595	35.6646	43.9143	57.5795	9.59798	25.96
45.6996	27.5824	31.0317	31.317	68.4624	21.6772	62.3573	19.3192	19.3793
66.7796	47.8633	17.1417	18.0014	34.2099	29.6276	40.0408	23.0165	18.0423
64.6533	166.64	162.364	58.2854	70.4379	87.623	155.037	56.7068	94.8593
63.4651	360.256	442.549	32.221	87.8104	54.6791	101.857	53.2849	65.4519
46.222	172.188	205.661	27.9972	24.4791	30.5857	44.929	38.0523	31.7082
74.3131	203.544	248.189	110.025	125.269	104.142	166.709	78.4869	119.639
69.4897	71.2334	61.0845	59.892	107.491	88.9241	99.0451	18.1075	39.8048
49.7151	171.756	186.068	110.368	124.484	60.8353	104.149	77.5624	120.96
55.2589	115.176	68.6669	42.3918	54.8967	40.2906	61.2622	42.4094	43.6028
71.8423	297.293	338.205	86.7183	128.703	84.4992	91.3769	114.347	230.047
45.9097	55.029	32.8769	49.7512	90.3385	23.3458	57.3997	21.4714	28.872
57.5653	48.5971	34.045	23.9562	45.6295	67.0111	82.4141	33.4129	11.0137
53.7223	70.7911	67.6323	28.3542	75.0428	49.8314	79.756	35.4006	34.8277
92.5709	74.7724	39.9854	15.2888	15.8931	26.7736	68.1097	20.5647	38.954
30.7527	35.2658	37.0786	22.163	19.629	20.9544	41.4833	19.2493	28.3595
77.4338	42.024	54.4973	14.5726	29.9497	86.0508	33.0966	14.1691	22.8741
79.3054	36.3843	67.6836	25.5399	24.7362	66.454	55.8595	8.55454	20.7412
33.5749	47.1428	74.3351	55.6826	49.8639	69.3087	66.9537	22.9202	40.0253
35.0482	43.4697	48.0254	13.9715	39.8877	48.3793	24.6971	20.152	15.6088
56.8604	71.535	64.8171	40.4589	60.2207	55.453	55.9314	43.4267	20.6278
51.2004	35.7938	55.2707	40.4212	64.0041	50.8257	71.1862	18.7205	36.0676
21.6776	24.1704	8.16212	16.0862	20.1697	122.389	106.531	2.7111	13.7986
32.1839	57.5963	87.0413	55.9173	60.4357	118.087	51.6899	18.1344	23.6083
34.5311	36.5545	65.8242	21.1585	35.1125	49.1126	49.7536	10.8212	28.5131
76.266	64.7792	78.167	24.486	47.7039	19.358	30.5753	26.4597	58.9279
49.849	45.2981	30.4005	46.9596	41.3589	49.1501	62.1666	39.6428	32.0556
24.6038	36.3061	26.5103	8.08134	30.0787	49.5656	52.7741	22.9438	9.81348
36.6009	24.7179	16.3798	25.8377	51.4595	21.0605	53.1228	19.682	12.3
100	154.952	174.667	36.6359	52.3311	50.935	78.113	73.1322	46.8058
34.5074	26.161	19.5583	15.059	26.8521	51.4669	48.9128	27.2639	28.5529
56.347	18.0551	14.8805	16.9179	23.1254	65.9114	89.1933	12.3544	27.1241
52.1899	59.1378	47.882	62.4064	83.1845	70.1119	50.0098	32.5616	49.3196
49.9864	79.3077	64.9017	33.9316	67.4247	31.6013	73.969	28.6064	37.4118
76.0806	130.902	128.383	71.7584	87.0424	48.2859	63.3161	90.9408	118.746
61.3944	54.1406	36.0764	40.6903	63.1771	81.3007	79.3765	16.9513	9.37302
53.0843	56.6258	85.5535	62.8976	66.7995	67.2101	56.0771	45.7085	60.3971
47.8391	29.9211	45.2219	32.5408	54.8931	24.8054	79.13	20.5904	38.0386
62.8763	95.1955	75.8446	74.3332	82.4052	53.0159	56.0921	37.2832	54.7678
56.1513	93.0815	101.3	58.1626	93.6837	91.0175	94.7667	39.0974	49.7908
66.1833	224.965	322.114	157.797	270.006	142.211	196.883	147.614	219.688
71.8131	150.8	154.892	98.0765	139.54	94.1205	150.94	87.2916	98.9183
37.6928	46.1277	44.8817	34.1207	50.8709	94.4816	118.645	24.6	32.6735
74.9645	79.7239	74.3099	48.444	42.4619	65.4792	91.8681	28.1858	40.3005
78.53	44.8715	67.7646	52.435	52.3737	17.1037	44.4804	21.7699	37.5541
56.4701	28.6324	19.1085	25.3665	38.8611	29.0892	26.8671	24.9792	11.1283
72.758	164.178	227.986	78.8608	128.646	41.7429	83.6699	106.767	136.369
62.5754	27.9634	27.4816	17.8283	33.8509	2.24277	55.3215	26.1827	10.1103
68.5707	221.132	311.48	103.35	186.709	89.8054	130.65	129.827	241.056
53.0578	49.0078	37.8496	47.9066	64.429	46.3472	57.0126	25.3225	34.9775
76.3307	147.148	168.842	86.0275	122.278	82.5067	102.775	67.3256	89.5822
78.6093	173.642	225.323	66.2467	104.63	66.3024	87.1443	84.062	110.617
69.8403	128.973	134.157	49.4367	70.2122	41.6684	79.5558	30.2702	59.9271
66.2793	37.888	23.6855	37.1403	30.0633	11.1679	34.9476	13.6285	10.4048
50.2965	43.5118	25.2225	45.2668	49.2478	39.3733	57.0802	24.7987	29.132
65.2814	25.8372	26.6342	15.744	38.409	79.0401	38.1467	14.2712	26.2441
49.2844	44.9219	26.546	45.4147	25.0668	25.3349	33.4348	19.6368	5.39423
60.3659	51.4799	32.7884	28.5591	36.4757	58.5873	54.6136	25.0992	30.2474
42.5218	46.7658	36.7889	47.758	50.28	51.2367	34.2081	36.3294	18.6928
74.9378	49.2818	50.0855	21.689	35.5231	24.7378	11.9908	24.5204	57.4509
89.6287	36.1974	2.33127	10.9472	18.739	64.8691	44.7351	32.6181	6.32398
68.7589	125.456	143.085	111.689	165.705	52.2171	67.9922	66.1377	86.4037
74.1952	263.799	332.762	165.718	259.849	96.3137	93.6042	162.582	221.74
64.3793	44.2319	31.9253	16.2074	4.84618	52.0312	23.3283	15.2972	9.11394
70.6056	93.8214	91.9353	47.4752	74.0788	99.99	54.9052	40.6859	30.7923
46.8656	61.3846	79.0727	37.7738	32.2667	58.7103	55.6855	34.7908	28.9976
61.8601	172.601	175.273	88.586	157.476	61.0495	113.329	100.664	139.91
68.9874	80.6077	110.302	76.7142	115.203	73.8573	115.651	46.2403	74.5612
55.915	68.5964	64.9749	34.6263	54.1586	71.0507	86.182	23.2451	30.9885
71.1408	127.725	135.918	49.0285	48.5863	85.0317	96.8189	50.272	55.9124
72.3875	215.308	277.401	114.397	166.407	104.152	116.822	122.368	238.941
61.6671	12.6722	6.68769	23.6163	7.16235	8.63852	41.4535	6.36229	4.84786
48.1061	13.984	15.1147	14.5167	9.52246	13.2184	15.048	9.99406	12.1965
59.319	32.7753	23.9001	65.2424	76.1639	50.3567	52.5292	22.3993	10.8394
69.0557	61.5845	52.4564	77.1968	106.304	45.7599	51.2275	34.6479	39.8085
81.8975	46.9538	42.4282	43.019	49.925	36.6104	67.7908	32.9445	14.6071
65.0932	53.3368	61.7818	57.9874	106.517	43.7216	84.6827	63.1471	115.565
20.6535	37.7058	15.412	26.462	31.5938	107.567	126.647	16.8128	15.7466
67.2688	86.7407	106.964	75.3879	108.799	72.6596	62.0047	48.6928	73.5229
	45.8263	63.9442	39.66	31.7987	35.3531	36.3146	63.8399	66.19
	17.8077	18.2074	14.5983	13.0101	7.09822	34.1573	29.5819	32.2425
	27.9015	28.2314	22.4626	17.6432	3.71871	5.98777	30.443	35.9503
	72.0044	80.3996	75.6202	139.022	37.7924	43.0723	103.042	148.167
56.6786	56.5622	66.8894	35.9545	64.2805	33.7616	85.3134	26.1428	44.3078
94.3868	38.6203	45.0165	32.8509	92.2353	12.5222	75.8039	12.8179	19.3881
72.1656	77.688	49.6359	75.7401	93.244	42.62	52.8158	36.8709	43.4255
60.3732	58.4077	46.6777	53.878	83.925	59.9666	70.2649	34.4021	43.4778
96.25	110.918	175.504	65.7753	88.2566	40.7777	31.0078	40.1253	42.9397
24.9103	56.5	108.544	82.639	109.629	79.6771	44.6365	47.1636	50.7919
25.5156	21.2392	17.9723	15.589	29.5447	39.6031	25.2464	11.4869	19.921
36.0912	47.666	60.727	75.5701	99.844	35.5875	93.6151	36.1586	26.328
51.5859	88.3841	126.135	83.9451	91.8602	49.6934	60.5722	59.6681	62.3413
26.8465	24.6351	61.7918	37.6438	37.0071	65.2579	52.535	23.5545	9.77853
50.0395	36.3698	34.5271	11.6355	52.4968	65.4399	35.7021	40.0515	29.5678
55.4192	66.5399	59.029	134.146	173.373	92.6258	81.9675	44.1573	51.4413
48.1501	28.3285	9.3251	34.4056	87.4304	57.7556	92.2278	28.554	8.5049
70.5176	53.2065	60.5884	25.7325	23.9339	47.2933	83.0365	23.3019	24.337
5.26316	18.0477	5.35743	17.4003	8.90709	83.6336	102.22	0.40947
47.9885	21.0038	27.089	40.7774	70.8231	38.8624	40.5592	15.3935	24.0019
44.7325	38.6927	37.8895	58.5119	91.2243	38.4401	118.72	31.5993	48.0034
64.3985	20.3503	5.86628	14.2398	29.3978	17.327	34.2416	16.8071	8.83497
56.4982	48.0744	70.9812	71.1743	111.234	78.549	70.1682	38.0187	28.5866
29.3056	29.7391	18.8967	49.9781	83.657	74.8207	109.092	10.7108	17.2631
40.0719	47.5062	39.4282	61.4242	88.8052	67.0791	46.0517	21.8015	39.7485
46.6024	54.655	57.6497	93.3388	113.595	50.7177	78.9883	25.6251	29.8477
69.7582	54.5166	78.1069	70.7598	63.3123	40.6279	21.741	47.6917	53.1326
37.5206	7.59901	21.7517	45.5338	28.2044	28.9631	68.5326	15.9628	16.7485
70.8622	34.2426	34.2951	45.005	75.1419	14.7027	27.5417	27.8376	29.6549
81.9004	126.986	166.739	83.0756	98.0932	36.3351	79.32	50.0137	67.9816
49.1676	71.941	138.825	51.4318	49.4402	37.0483	57.1093	65.4154	75.7746
90	102.54	190.401	51.6189	70.7148	41.6166	43.3948	24.5282	48.8242
78.2406	198.499	265.269	70.4721	85.3828	19.0777	89.1637	104.766	90.6352
66.0486	100.074	130.913	69.9109	114.079	45.0432	48.956	61.911	66.3407
77.9885	77.0687	115.384	16.7918	30.9225	52.8191	37.2356	17.4927	16.6327
54.6211	64.2114	50.978	31.6486	57.3004	43.0282	67.4958	31.9495	31.8804
69.9684	51.0753	75.9994	66.2198	82.1478	58.9312	59.4356	29.6281	51.5861
46.4161	15.6218	17.4266	56.6793	79.4254	51.4805	66.7754	20.289	24.3227
59.5547	26.2806	34.9103	19.8809	36.7828	23.6415	48.9535	10.9901	27.8284
58.0652	110.265	94.3921	73.1459	121.413	54.4019	78.0186	35.2659	74.5928
75.7297	107.476	203.535	61.9554	85.3105	23.4888	32.9434	58.227	29.5615
76.4258	71.2703	56.8608	11.8036	96.9554	48.7561	57.7388	19.4515	13.117
52.3642	59.6337	74.1553	55.4462	81.2738	51.8174	71.1539	33.0866	57.4296
73.8076	76.0358	117.856	68.7718	144.418	71.7511	103.66	121.138	134
85.5965	29.5812	24.6908	59.7823	75.7371	37.2956	74.3821	31.2549	22.1787
85.7351	62.0716	67.674	49.7237	73.0773	33.544	3.82922	50.5139	45.2992
56.5632	64.9331	110.332	95.4779	119.485	81.6955	113.633	50.4108	86.1124
91.5606	26.9307	20.1228	20.6586	43.9282	27.8418	11.3784	18.0884	20.2691
64.7159	79.4594	123.16	76.0962	100.624	26.7301	57.0005	32.5691	52.8918
51.8347	21.9174	20.8698	31.5665	55.8754	43.0188	49.2715	14.7125	19.7528
73.331	41.4875	71.2449	74.3658	136.628	45.7825	76.4886	35.4055	36.6305
57.6129	72.5698	53.8208	55.5567	46.4042	15.1999	62.5622	36.0572	53.4277
71.8816	72.1424	87.831	79.6768	86.71	23.6956	68.6442	45.1801	47.938
93.3333	15.5983	37.2573	75.7425	108.541	43.5887	64.0396	51.5714	38.8928
73.2392	47.437	79.935	70.2419	133.081	58.4368	80.1889	50.3787	31.6639
56.9387	45.1835	68.0869	81.4737	95.9478	29.6523	70.4317	28.5618	25.8836
35.1481	94.9309	135.363	48.1884	70.1634	9.98342	24.578	58.6881	118.221
83.2237	53.0848	68.9448	53.2161	87.3721	21.933	86.9248	29.4159	22.2702
56.3446	60.5662	41.9669	40.2841	76.2484	17.629	37.4913	15.9246	23.9634
39.8417	39.8313	74.2723	74.4316	98.4252	43.9323	79.7214	26.3957	51.7032
55.258	46.652	28.3756	26.8941	98.6687	61.1784	31.0013	22.8929	30.7652
71.7976	92.6672	127.472	85.9604	118.774	54.6719	48.4575	66.6369	99.4271
78.3655	104.362	114.654	66.1235	95.7169	50.7156	88.0596	67.6963	77.7933
75.2953	100.643	123.49	49.9634	84.1957	42.2838	50.71	72.4764	59.1896
53.6837	84.7629	112.441	62.391	107.346	82.4509	51.8449	58.9613	71.1594
58.8513	81.6816	65.3035	36.6415	72.1322	42.8887	22.809	29.1777	50.555
87.491	43.5155	45.8829	42.104	69.0159	19.5341	18.8555	17.539	32.9352
66.7478	22.0066	35.4287	45.712	86.3751	43.8677	51.6683	22.124	25.3132
23.9011	13.7756	2.59993	14.4616	11.8099	222.896	311.993	6.55066	2.66861
65.245	66.3312	81.0659	64.8575	106.993	87.7351	105.947	31.1917	3.67119
77.8022	92.5721	24.9357	36.542	49.1201	10.2461	42.7765	38.2659	12.9511
75.3741	97.7789	103.943	40.0381	62.5783	57.8817	32.0719	41.9751	63.6692
65.4842	57.4432	80.8897	40.7926	63.4669	39.2325	13.856	33.9337	40.022
74.0216	82.5842	116.349	68.4983	97.2187	32.5533	48.8376	65.0571	78.1531
68.9798	127.722	166.597	128.08	177.497	89.6378	153.218	69.2617	87.4227
44.8307	30.0829	36.9395	25.0066	29.5657	30.6072	19.3683	24.2257	35.2354
66.7122	35.7062	20.127	48.2508	71.2946	53.5505	39.97	9.93274	28.3351
24.2437	29.8508	34.5998	29.6657	44.7587	65.5905	50.2064	28.6787	23.9559
29.9645	52.6587	50.745	23.1219	37.291	20.0744	27.0877	19.0881	42.7854
58.2795	18.9541	10.7215	34.1586	60.9343	45.5886	72.7849	20.9871	33.0398
44.8682	25.9346	20.147	53.2774	73.2666	66.8475	72.2051	29.5043	23.106
52.1493	76.8817	103.704	127.807	201.299	75.1803	95.7512	42.7542	53.7199
32.4109	53.9216	64.436	69.1007	122.668	83.1392	97.1938	27.6623	18.5549
70.3109	44.6794	47.1205	24.9454	59.0908	22.6707	27.6796	30.4031	30.4666
37.7534	58.9052	43.8287	82.1609	105.872	53.4852	123	28.465	32.4942
55.6358	29.2955	30.8103	40.5511	52.9665	22.7961	46.8026	16.19	5.42816
48.6614	590.666	833.956	272.941	385.255	482.796	742.134	412.897	699.452
65.9269	26.9414	37.8741	15.0793	35.2153	49.464	54.8296	14.8415	38.6931
12.6598	19.5733	10.6279	9.42934	32.0228	41.4031	42.0605	8.19678	6.08268
51.4572	60.9376	103.102	72.2722	112.681	17.3	81.3514	32.001	59.9272
15.7095	16.4397	5.17493	11.669	30.0678	114.318	44.8399	6.21298	5.16135
78.0606	33.3705	60.1291	62.1197	96.4103	63.4585	49.9168	12.6859	27.7727
84.1841	57.9247	91.8479	47.7493	84.5382	43.2706	84.2009	38.6377	50.943
42.7835	33.1194	16.8422	27.4675	35.9586	8.89662	58.3745	18.2492	31.5615
65.8659	92.3572	186.39	61.3691	81.3135	33.0886	27.4595	60.5697	115.17
58.8773	138.579	202.503	73.9256	103.932	7.90494	33.2997	86.4385	126.843
35.8157	177.034	201.988	42.887	58.091	24.1781	15.5321	71.6408	88.3278
55.0428	11.7257	25.6821	28.325	39.6339	23.9406	23.1804	33.7586	8.66302
39.0353	25.6531	15.8995	27.0899	34.075	30.4839	83.7282	7.75986	22.4267
65.9628	44.61	68.4909	63.8847	84.3243	51.542	52.0383	16.8409	26.945
37.8081	54.4526	47.9875	76.5709	94.1133	86.1886	71.6413	31.0682	30.9153
22.7816	3.82724	25.0528	39.3957	16.3719	21.8622	90.952	6.50626	18.3704
81.2596	45.4324	79.322	27.1468	62.7127	18.7339	19.6486	42.7269	47.4055
	74.7667	125.474	70.2756	110.682	64.7875	64.7044	48.8386	64.8764
	50.9109	64.0325	62.7614	92.0404	69.2324	112.507	38.5468	47.8508
57.162	27.1628	36.2557	67.9918	91.0258	37.1095	71.7899	16.9363	23.7961
66.8565	70.9994	78.2451	65.1621	113.028	33.903	33.6504	46.0765	46.9376
50.8697	27.4373	46.5024	48.0577	60.948	56.2191	45.7273	27.3133	34.8951
53.6198	44.0868	56.0221	52.3114	81.8311	111.124	134.573	39.745	53.55
57.8036	60.0086	71.0256	72.3627	94.7731	47.9344	51.0618	35.4147	68.82
80.0913	55.218	79.9793	68.7543	101.815	18.0526	20.1075	66.1406	36.4335
48.6761	77.6286	99.2724	51.7793	79.2522	43.5933	110.157	48.1538	41.5358
31.0145	40.7542	33.8696	51.7125	78.832	35.2069	81.3554	29.0432	48.321
68.159	176.602	257.27	105.517	136.162	93.6352	119.039	89.4345	122.114
56.7954	63.0163	65.1277	67.9324	62.4815	43.1452	43.3872	32.4932	50.9433
56.4072	29.5329	64.195	30.2399	57.1385	20.7465	52.5853	12.5878	23.0314
63.9463	84.9119	74.8438	33.9893	56.9069	52.9221	137.36	37.6569	39.956
59.305	128.867	186.261	115.688	154.568	122.349	181.1	108.066	157.743
68.8208	80.5749	102.607	57.1888	61.6488	45.3713	82.8762	40.2144	48.9139
39.4914	67.4487	34.6944	39.4132	35.7288	33.1634	80.5959	28.8576	56.6619
71.6685	52.1438	40.2948	45.9751	59.6651	55.713	42.082	34.8696	36.7787
68.6675	46.3319	32.1813	25.0889	32.9133	37.5391	58.5704	16.0897	42.9057
77.3582	40.1012	47.2221	109.945	183.205	47.9106	101.671	30.9801	19.2559
74.4237	44.4158	43.7592	62.6307	90.7347	44.3478	44.3796	29.0331	27.0018
68.9372	60.6013	81.7085	75.03	91.6525	47.3525	60.1543	43.5044	47.5071
27.2354	13.2497	12.8317	22.1783	44.7434	33.8267	59.452	28.6061	6.35012
42.9883	32.3545	22.952	35.5127	36.0498	21.8168	22.0151	21.0449	26.5005
62.9862	84.3561	150.994	89.8954	127.702	53.2734	96.3293	75.5779	93.5488
60.4497	44.8706	57.1742	30.5899	48.3455	42.9739	64.353	32.8828	24.53
48.4798	27.5849	32.2207	54.4975	105.083	11.9076	31.1515	17.7701	33.0666
70.3899	21.5037	32.7482	32.8231	20.8522	58.6572	70.0036	30.2244	34.9158
30.6221	42.8553	30.0977	30.6976	24.9735	59.104	72.39	20.5683	36.7418
72.0823	188.716	262.684	152.252	240.399	102.283	114.302	139.342	168.968
75.665	71.9315	100.463	45.9827	61.8216	13.2386	5.05382	59.0573	37.581
56.0167	56.5597	45.2802	45.5961	54.5964	7.11615	34.0401	43.8739	31.1997
60.5796	34.2936	35.8454	16.5595	41.2671	9.18252	10.4439	29.9724	40.1839
46.568	76.1918	73.8721	18.5886	51.2855	61.2697	82.1836	48.7798	59.9976
67.4271	55.236	56.2144	59.7392	62.1811	58.659	81.6675	39.2382	20.6106
83.8547	47.6844	63.6499	45.3631	85.0381	18.0637	46.9738	33.3187	37.485
68.0856	36.5444	46.3058	37.8532	57.5187	31.4106	26.7252	27.6313	34.8881
67.602	57.4616	82.9503	72.4276	102.183	88.9233	107.118	35.0936	51.4025
62.1998	133.004	144.919	110.127	180.932	122.094	161.842	93.6344	131.876
27.5136	66.3041	46.3638	49.8523	88.9048	85.6185	87.9542	28.4991	25.0783
70.8513	46.2861	58.8963	84.579	101.764	41.8443	61.006	32.8999	32.5876
68.6333	36.7694	34.6797	38.9737	31.2157	63.1448	82.7724	9.00487	32.9181
64.4206	7.42625	11.4675	15.8189	44.5605	33.8583	66.5091	4.1807	6.97662
53.0727	11.307	13.5934	21.9081	18.5432	47.9176	74.5337	16.4834	10.9577
42.003	40.0726	35.0795	58.6867	90.0341	69.8275	51.0979	36.4796	31.4346
54.7732	22.1295	28.591	69.0015	78.7122	40.4973	80.1796	19.226	36.9722
66.1911	45.9419	43.7702	45.1705	73.1242	54.403	65.559	46.1647	18.2931
59.2616	84.4028	128.195	54.7046	77.478	38.3299	49.7042	44.8523	70.7631
58.361	45.5549	50.4302	40.7032	91.4262	55.6171	39.5282	21.7164	28.015
44.8488	54.3547	71.2797	51.4448	60.9931	39.592	52.4205	35.3433	75.5963
44.6423	38.3524	46.2622	54.2872	88.3347	41.6339	53.5527	26.1891	25.433
69.6572	68.7067	77.716	38.6385	70.8937	40.9214	74.8261	54.6492	33.2437
50.639	57.8331	62.1494	38.1051	65.5223	11.5284	73.3194	39.0662	53.4044
81.9629	96.2995	71.3294	47.1621	31.9318	66.3252	28.3302	30.4857	53.8574
57.886	18.4951	21.5131	52.7195	45.3537	36.6152	41.7631	35.4399	51.0865
87.9978	144.296	122.389	56.8419	75.6571	27.4034	52.9235	51.9269	101.096
62.7257	81.2789	84.1443	52.3878	95.7659	96.5022	72.6803	48.4786	62.3889
43.3444	62.6436	74.7483	46.5856	71.3816	66.4636	79.3103	42.8888	33.7145
65.2101	40.903	27.6933	22.0159	41.0044	66.0404	71.5741	35.8223	49.9001
72.3491	10.1954	17.2687	32.8344	64.173	47.377	75.4074	17.045	9.66162
66.9094	361.21	509.42	194.529	286.804	199.941	302.928	211.42	370.247
62.4873	48.7442	53.3427	35.7737	70.2879	43.1678	77.0462	21.5176	34.1078
67.2249	95.1761	130.39	93.1381	119.393	26.2854	55.1085	75.0179	130.934
58.7894	58.314	101.188	95.183	116.971	129.732	175.635	47.2972	57.1785
61.5579	16.2663	14.5652	18.5587	57.2686	42.9712	93.2399	27.6171	9.61997
61.5268	81.2016	87.2404	72.9748	110.511	35.2592	54.1672	51.1259	73.2517
58.7032	81.6765	98.6346	94.4665	149.568	97.8555	87.6132	47.685	86.5445
44.3033	34.2898	33.5731	33.4082	108.483	12.6044	47.6905	38.3228	14.0316
73.0797	84.8978	108.38	74.9422	116.639	34.2485	26.5222	51.0954	91.4183
56.6026	36.6455	22.9185	61.7449	66.1798	43.8529	91.8538	20.0859	22.7497
59.1544	31.7208	13.3392	52.5552	67.5778	29.9595	59.7223	21.5034	6.81346
50.0765	77.2648	100.47	55.7083	94.6076	63.2736	89.0094	34.677	74.1836
65.6224	57.2463	78.0557	70.5253	134.457	49.6625	63.6175	45.7066	48.2325
46.4375	60.3658	57.321	69.9902	110.361	45.3656	38.2352	23.1614	30.4697
59.7185	69.3189	90.9205	38.0746	80.7128	108.213	87.6431	42.0339	42.6841
61.5745	48.1732	38.0238	48.1766	63.199	70.2289	64.0333	38.6236	35.7275
	57.2452	73.5134	29.6289	55.0751	36.6705	42.6663	24.6035	23.3769
	52.1758	47.0721	36.2538	80.8508	79.9019	117.185	42.1776	15.2594
	23.9628	31.8226	26.4676	31.8153	22.6807	25.2155	17.8603	9.02081
	41.5137	56.6117	56.6856	59.38	27.539	37.1265	23.6044	42.7651
	96.9163	114.635	60.2479	97.9304	60.5594	84.1051	53.3721	61.9886
	51.5958	31.9269	48.8299	83.3257	50.5977	68.8321	14.3534	28.9397
	55.3116	48.8578	43.0387	51.6654	23.6429	35.0583	30.4204	31.0431
	198.36	254.461	120.801	192.706	55.1625	63.448	87.1602	112.903
76.4147	28.7504	48.6814	71.3597	80.7108	36.7276	15.9346	24.5344	41.6041
62.698	65.6019	49.1187	92.1112	109.977	30.0233	44.2811	48.1551	58.0144
71.0721	38.2306	43.7364	65.2516	89.5654	53.0519	72.1935	23.9812	35.3014
75.8357	80.9814	63.743	34.4487	62.5446	35.7105	85.0296	45.8502	46.6595
77.9247	18.9265	20.6691	14.7748	33.2898	30.9379	31.6228	27.1259	11.555
54.5383	116.539	120.933	82.3109	85.7197	48.8678	29.7354	49.3008	53.6829
75.9811	156.437	143.703	106.731	172.599	61.8632	59.7622	87.7646	87.4612
59.7937	49.2958	57.9572	56.6836	62.9192	69.6629	92.809	32.4433	30.5704
67.2388	17.8501	31.3191	32.9364	24.289	39.5821	54.2244	31.66	11.3945
76.158	39.7431	52.3233	35.3156	58.1522	33.5405	54.2529	29.2684	28.9254
75.5993	51.9794	84.944	55.6565	85.9423	26.2969	47.6231	33.1496	51.6974
68.6387	236.06	315.058	142.757	191.953	84.8025	125.093	163.651	301.618
67.3609	44.3123	35.3687	44.3567	67.2523	43.3693	56.9222	25.853	24.0989
80.6115	17.2962	16.0789	51.0382	74.5177	8.33171	13.7644	15.3255	8.26365
76.1565	103.839	95.638	59.0995	81.974	40.0946	51.0092	40.2447	49.212
64.9348	73.4403	89.6352	117.698	157.43	41.9423	49.461	39.6447	36.6044
74.62	32.4727	68.0957	37.4447	71.4081	23.5429	40.0703	22.7658	22.836
61.308	17.6365	22.7377	24.2151	42.9731	29.6361	39.5905	16.8288	19.4156
39.4741	94.0288	80.3195	31.7004	33.7991	44.2991	60.1792	26.3555	19.1639
42.1421	251.963	318.569	32.6515	32.4443	49.0349	60.6871	14.5363	72.1509
53.0224	45.0473	84.3141	28.7185	41.7698	63.9932	53.588	51.9226	40.6795
58.1537	135.139	215.129	42.624	56.5431	68.3826	65.7575	40.8653	60.7365
69.8286	165.817	237.005	65.6259	109.657	59.0743	81.0813	62.5546	99.5753
50.358	35.0233	43.8954	115.691	124.523	101.37	222.756	25.3597	40.7869
75.0038	37.4798	13.7592	41.9098	79.5644	50.6546	114.349	6.6133	31.4961
49.6841	5.18188	9.11454	25.8139	54.6246	16.7311	75.7939	9.79739	7.9701
59.0246	99.1541	142.506	55.766	78.8422	51.5461	82.0849	73.3499	91.64
82.6101	52.5277	130.738	48.9078	86.1901	41.4248	45.4413	58.3498	32.8779
70.5056	91.2835	56.1291	25.9521	39.4151	51.6663	46.4595	50.0165	28.631
	533.251	568.333	269.832	444.906	55.2638	112.501	407.42	742.106
77.5106	58.8405	67.7915	18.3525	46.9927	13.2688	70.3895	25.5255	111.307
44.5677	60.0277	59.1257	40.1423	60.1118	15.7347	19.1129	45.5453	69.7786
70.5235	17.4605	12.4961	49.1238	66.7402	16.9326	0.212912	59.9995	32.5019
84.2069	58.4676	67.0228	66.67	66.5691	22.1591	47.2502	26.5414	54.111
73.6501	294.531	420.512	106.657	166.274	93.113	103.647	176.799	249.073
73.0535	153.417	203.817	127.927	138.624	46.7205	83.8097	102.146	138.832
75.5838	73.0455	78.2934	60.4704	91.6374	5.16399	41.2972	37.4815	81.9824
76.6843	202.005	286.713	117.186	165.878	85.7166	98.9176	97.429	165.497
55.082	86.3632	116.73	105.269	169.515	92.87	95.9442	60.5131	71.2164
60.3241	122.937	184.633	61.4372	110.762	55.4211	58.7108	54.0057	89.1988
75.7023	103.518	141.132	108.846	134.115	42.6967	53.747	63.8342	132.772
33.8702	14.7077	13.9273	44.0242	44.6995	40.8854	88.4592	16.8023	14.5761
60.3996	26.3317	24.2347	17.0084	36.9772	37.6964	11.3941	30.5232	30.6493
70.8278	508.138	745.23	186.771	352.303	164.939	247.429	322.906	625.65
58.9148	95.4498	109.73	76.4458	100.539	95.8093	108.58	62.7346	98.0534
56.6388	18.6939	19.2892	52.6562	75.1031	8.42701	38.4327	18.2398	17.3972
	107.616	156.639	72.5529	116.833	9.25517	24.6095	81.321	91.355
81.7586	159.061	225.344	111.512	172.369	67.0033	56.615	107.111	174.852
68.4838	127.39	185.365	123.525	191.263	66.9417	81.973	87.451	86.6959
67.156	59.3526	70.7166	49.3665	67.575	45.4653	34.917	56.094	44.7673
100	54.2021	80.1422	72.6526	107.249	56.0317	40.5228	32.128	41.5457
65.7157	190.133	236.486	82.7503	88.6657	32.7142	56.319	76.485	86.6376
87.8067	73.8458	98.8185	67.3258	101.748	45.1757	102.768	59.1696	74.5781
77.0281	54.0875	68.6635	56.4399	71.2643	21.5635	34.6813	17.078	21.997
67.4907	106.094	171.165	85.58	136.191	49.0813	68.7923	65.1183	109.767
79.5257	201.646	264.319	133.72	198.814	86.9875	123.853	139.912	151.291
60.1915	81.7804	61.9196	50.0839	58.8866	89.1364	55.0071	28.49	76.0074
74.3894	86.7274	99.2723	94.174	146.928	19.797	50.2196	83.428	80.6093
75.5628	101.257	141.767	81.1216	105.947	43.2024	52.3877	75.305	92.6521
72.6834	65.2495	63.2948	85.0747	118.34	46.3454	39.9059	35.0355	21.454
63.8614	103.449	132.456	82.2522	124.332	57.5909	43.6588	59.8621	90.2915
65.899	89.3168	117.841	68.2482	103.663	61.456	84.9848	61.9452	94.6674
44.8413	33.1025	39.3089	76.8539	85.5145	48.3257	65.3472	43.313	38.2418
66.9777	53.944	86.2864	37.2848	64.441	39.4236	76.4446	33.1718	38.5527
62.2359	40.2322	31.034	32.0272	69.6665	28.2959	35.3326	37.3004	18.8064
	39.0767	41.1942	35.919	43.0286	36.0716	47.3453	12.2716	25.9575
100	72.4848	111.052	71.5224	70.278	59.2039	44.0941	30.6073	56.0116
51.7109	44.0417	32.763	31.9736	50.9103	5.72177	41.0807	9.21415	33.7201
81.7053	29.6544	42.16	40.6161	75.4853	20.6913	26.9603	80.5609	60.6267
26.9064	14.7512	29.2447	58.8249	80.3144	1.9201	33.4772	17.4868	12.2513
58.7019	16.8887	50.2662	30.8468	18.5785	48.5242	59.593	21.3144	9.7706
75.8492	83.387	144.659	85.2436	70.5501	43.6106	59.0055	26.29	61.2398
83.6953	35.9529	47.7384	69.9919	103.338	49.3454	35.0098	39.9225	21.9015
53.4593	14.752	44.804	99.8939	110.645	48.8752	24.3438	33.3673	15.1984
77.1415	60.863	105.425	77.4824	78.3965	67.9938	50.21	45.8167	33.9876
58.5369	54.1234	69.9857	46.5829	64.7207	34.3208	49.8895	25.7415	36.7161
51.0994	45.476	54.1392	48.6173	91.0514	20.03	17.0598	48.9791	33.1169
90.1332	153.291	150.608	91.5984	102.327	36.8252	101.058	71.1355	151.82
50.0899	41.2352	39.027	47.7562	47.2386	46.7286	42.1277	17.0993	38.2996
	90.3812	100.052	56.3471	84.364	11.3275	27.8127	44.1674	48.4533
66.9771	43.5964	36.1171	67.8159	115.642	42.9051	99.8041	35.5664	44.7494
100	48.9864	58.2724	51.4257	69.0094	71.089	69.1787	19.0653	37.577
72.5489	122.665	163.521	32.7849	93.5037	21.3114	10.3575	34.8031	79.2217
80	37.5046	63.5768	53.3103	101.459	39.0043	65.1159	29.1518	58.2827
92.5403	64.5025	78.0257	74.6581	119.276	42.9325	91.382	41.9785	28.0574
78.0414	33.6924	40.7144	59.387	80.2988	19.7638	43.55	15.2278	13.3656
16.7472	6.41762	2.03873	6.2106	7.74232	48.1906	77.5533	2.35799	6.10882
70.1157	26.9727	24.0558	47.8513	53.8268	56.2904	64.4687	20.8298	13.7892
71.3579	22.2157	30.4768	20.4182	34.4019	14.9243	10.5585	20.0128	42.7092
54.6087	77.0957	83.6816	37.067	57.6428	42.8978	84.7611	56.2382	69.9293
83.8555	90.0511	94.7094	72.2991	118.154	22.3597	27.1787	38.5893	60.7566
	47.4862	50.4741	45.5186	46.0467	44.8688	18.0556	51.2313	43.7382
54.9867	30.9588	40.2653	60.1326	66.0915	58.2581	55.7999	22.5187	6.19478
90.2644	9.00189	16.9327	19.6551	47.5487	47.6487	33.1583	19.5776	5.82585
78.9718	5.4187	34.8295	39.5436	60.7273	28.0725	13.3339	14.1725
89.6853	69.4731	85.154	45.5458	80.6735	26.4207	35.1764	43.6839	42.5374
	100.371	144.748	68.1409	128.088	31.402	38.5707	39.1889	73.5553
71.875	44.9658	75.1697	91.738	117.953	57.8518	31.1943	28.8175	44.881
80.1522	40.2668	44.8576	56.9451	60.4845	25.1202	40.0783	32.4682	37.8156
79.3455	83.1582	153.5	64.2069	91.3286	35.3631	30.8832	47.7629	50.7256
76.0292	220.004	312.537	148.071	218.838	62.0929	72.2967	140.339	186.152
42.457	72.3982	99.4658	97.3199	106.883	46.3656	67.0844	53.6226	67.2728
90.625	103.923	125.48	73.8109	111.934	58.352	44.3857	56.1452	42.7295
59.2913	57.6791	100.814	53.4491	62.6269	41.1054	46.6437	43.5141	60.3903
	67.6928	114.243	90.1182	74.493	13.2386	35.7722	62.0571	58.2822
75.3771	90.9792	121.463	125.407	149.726	40.7697	63.3138	53.1425	84.5135
66.6726	203.465	267.104	175.837	270.723	160.734	199.668	172.931	277.76
84.648	65.3349	85.8446	58.085	100.566	53.7464	62.2885	27.134	40.0791
86.2833	64.2665	91.4896	70.6634	67.3816	58.0517	34.1388	38.3786	62.9653
77.1429	114.715	174.465	76.3825	83.281	66.0695	50.2063	62.2264	92.6864
57.2222	49.8082	24.8258	79.999	58.7303	15.1162	41.7805	9.42709	32.5401
	81.4202	142.712	56.608	104.376	58.6281	75.0636	27.0841	55.2942
50.6095	102.146	149.378	68.7098	84.3155	37.5332	82.0734	31.642	61.3694
46.2656	16.6764	30.3178	14.7323	22.4796	17.3445	28.8669	25.0599	70.5073
55.591	83.038	122.36	51.4337	102.995	28.5159	48.3545	55.1652	57.2536
96.0606	156.608	186.129	86.3108	103.016	31.7541	68.5156	99.562	113.697
70.6995	113.642	142.342	47.0939	73.5194	58.4755	83.0702	55.9628	58.2856
65.7037	84.3108	75.9533	76.0166	87.2827	21.0129	63.8042	45.5609	30.6276
78.9987	98.3455	174.224	101.503	134.428	38.7944	60.9689	46.7422	77.4956
77.9457	48.1589	67.7612	49.3812	88.519	31.2163	55.9867	23.1663	27.7725
66.7057	108.166	164.326	108.771	134.573	54.2981	69.4465	79.5636	115.272
79.3144	55.0679	69.1423	67.5929	81.0952	28.8323	39.2181	35.5518	30.7099
35.4782	96.7906	100.648	75.7483	129.093	54.5827	17.687	22.6156	50.5624
			105.36	48.2929	29.9583	70.3561	44.7515	40.6117
74.5909	142.187	96.1449	45.9596	48.4504	33.855	54.8876	31.1263	58.8598
27.6675	149.239	99.1577	25.9858	18.3618	47.572	46.0759	16.6821	43.4805
86.0435	117.377	133.55	61.7088	94.4118	20.4774	47.649	22.375	53.3456
92.3655	105.119	78.8142	88.4189	121.948	35.4803	50.3039	21.0466	27.9439
93.5322	70.1699	88.4369	36.4359	77.7533	39.083	16.8267	34.3379	34.981
82.1989	80.0524	103.757	101.855	132.551	41.9385	45.1113	69.4642	81.2308
83.9909	35.267	44.3659	81.8408	109.294	33.0965	43.0656	23.0936	11.4188
88.0255	34.5755	23.8922	75.7275	97.1955	10.4795	30.0356	61.6362	27.0593
79.182	11.2661	16.1461	47.4134	44.8635	29.3772	31.7282	9.49416	11.3334
89.704	62.813	88.3064	65.2819	92.3134	69.6687	33.4551	33.2915	39.1596
83.3695	47.3228	57.5298	47.1479	88.7972	30.4274	62.4936	26.305	5.43079
93.6735	23.3544	25.0517	49.6586	64.3185	17.5501	36.2799	4.59943	19.8647
58.8041	48.1503	67.2746	66.4838	61.4468	113.184	111.203	39.326	31.4915
80.9378	88.4375	130.513	87.8942	132.981	30.9271	59.9016	45.1699	68.3252
81.229	75.6298	89.0492	77.0028	128.346	37.3942	37.7858	26.1114	24.899
56.5663	83.6787	55.4641	96.5575	110.583	25.7886	64.4553	41.3259	36.0185
93.5939	56.2145	41.878	34.7978	79.9047	15.8778	22.2131	9.88536	36.3379
81.4685	46.8288	40.237	31.2705	53.7595	16.5235	61.6492	23.4501	26.886
72.5263	33.0899	27.2136	29.7603	42.9194	23.043	35.8259	48.8734	32.5421
86.9728	91.2059	57.9516	59.4215	104.031	19.4023	15.6174	35.8528	43.2623
63.0626	36.0189	17.8462	18.3312	75.065	9.09472	20.3698	31.5008	14.3436
40.4623	3.16943	8.33676	52.1929	74.1963	32.8394	77.3947	31.0493	59.7084
90	11.2357	9.42976	35.6595	34.7775	33.6769	10.1385	8.72752	7.14077
80.3816	58.3743	64.8024	46.487	85.0575	65.902	65.1161	23.7901	23.1826
90	96.096	142.819	63.4373	97.3431	68.571	69.1506	36.2385	42.3919
90.0767	105.92	82.1647	54.2413	91.1487	79.3047	38.5736	55.113	46.7328
84.0986	21.0371	41.8485	41.999	27.2825	30.415	58.7937	65.5741	44.4919
62.1748	22.9985	20.8175	22.4301	20.0779	41.5376	53.7799	17.1753	13.548
63.8751	126.082	195.696	109.332	160.383	109.723	147.462	78.5488	117.926
36.4771	9.1805	39.3103	9.50883	25.2032	43.5975	58.4427	29.8548	9.40048
60.0079	84.3404	104.464	81.5751	126.933	77.2241	99.2293	55.5749	72.5008
26.0379	43.3964	66.2964	50.4264	44.0001	68.1154	53.2233	28.6821	19.7148
41.9423	27.1985	21.6408	46.1442	48.5193	64.9211	39.7743	12.7341	28.4616
55.7222	47.4566	70.4507	77.7961	108.107	57.0278	94.7438	45.807	39.9138
42.3636	10.4179	21.3771	55.7482	36.505	14.16	37.4472	20.4902	17.1794
56.0666	21.0483	37.6799	24.8904	53.4042	31.5379	10.9365	17.5036	25.0713
61.5343	80.8755	97.3486	69.0006	122.797	44.1933	46.9509	29.5444	80.8936
43.8218	81.7873	104.821	79.7081	119.166	66.6458	59.2576	42.8159	45.0933
50.8881	38.9127	14.3906	29.2394	35.6683	73.114	137.939	29.1178	30.8383
17.6412	9.62153	16.5996	46.2922	42.196	99.9983	88.2431	17.8547	16.0061
75.0186	76.259	76.0665	42.1063	42.9025	42.2631	21.9413	33.8953	70.2848
38.9731	20.4078	30.8137	59.7562	68.94	41.8356	42.7832	23.9791	16.6683
79.4609	40.2787	42.2022	53.5433	75.044	35.6208	25.0876	20.2076	20.597
79.8959	64.0004	63.6499	57.8203	82.3016	25.2285	44.0804	22.7123	27.4897
28.3962	12.2719	19.9849	22.2275	49.7351	38.919	91.0253	7.18597	15.7624
58.338	214.534	252.736	92.2722	190.54	88.3243	148.324	108.432	149.246
91.5403	91.1824	121.146	78.0749	97.4093	25.1975	19.3694	49.6627	74.7736
85.1507	45.9554	40.8091	86.4422	112.665	5.58545	12.3764	32.9748	68.4781
57.4045	66.5494	71.2149	40.1026	78.4927	46.9655	75.0475	41.2592	34.1103
62.3587	7.7782	44.8072	84.8595	105.272	59.1496	78.0347	20.887	15.5397
57.5099	29.5402	38.2568	72.9945	104.978	44.0192	13.7574	17.8436	15.3444
55.0134	16.9745	30.1199	39.197	49.9972	16.5037	37.796	11.989	32.306
36.5319	96.0937	102.781	128.47	164.492	99.9687	143.072	55.6842	49.8406
	115.751	176.223	47.7993	76.1775	21.5507	77.5787	42.3456	60.0112
72.4773	166.025	178.315	73.433	92.6114	63.2285	111.424	83.7011	136.982
73.0589	98.8288	151.734	60.9826	101.315	20.137	51.2892	50.9406	49.3467
46.5012	28.0742	50.3233	60.432	96.7798	43.332	67.8317	27.8207	22.1909
42.255	21.7372	111.037	35.9617	72.1418	81.7691	80.67	42.986	61.4966
85.2151	478.368	568.393	186.709	226.135	176.787	188.72	188.613	359.808
40.6016	18.9014	32.7623	37.5516	30.0485	60.4183	51.6474	22.3452	16.8323
36.8008	24.5059	7.35669	24.7255	40.8418	41.5223	27.0203	24.7976	20.5101
41.8096	35.4552	34.2907	23.879	71.7702	61.9086	58.5526	25.7882	41.5538
57.2835	46.6406	49.2254	30.9887	55.3242	5.89742	82.8796	20.2915	36.3382
22.5737	29.6556	27.0356	33.5044	56.9717	36.0712	57.323	6.94185	23.97
42.3693	80.5968	48.6723	68.0892	85.6316	54.0848	46.931	25.3818	17.5123
60.6131	61.9939	89.8592	73.9296	104.77	57.718	60.8603	40.8927	56.2901
33.9498	23.3709	25.1569	70.0139	107.664	61.2624	72.8644	17.747	17.1215
56.7989	64.2537	61.5247	35.9812	82.8304	37.1431	57.4941	41.0006	38.3512
57.28	63.672	65.032	47.8091	108.259	31.4553	53.0093	34.6417	30.8241
41.7244	62.4313	53.3034	47.9892	71.8803	69.6948	39.927	26.7456	29.4806
52.945	58.528	59.7115	68.4201	107.012	58.7863	90.3545	38.1346	31.3648
	89.3315	138.352	61.5582	91.0055	57.9916	68.1014	37.3153	67.8616
43.1998	63.6211	99.1825	79.3738	101.998	88.4874	85.1166	42.9089	52.3344
100	37.6799	49.6037	42.4424	73.7008	25.3327	38.7728	22.9764	23.7823
57.5169	86.9542	112.447	82.9267	119.908	90.1559	108.479	35.388	62.9583
58.615	35.3973	23.5881	56.8218	67.028	17.2388	36.1485	36.8353	41.2626
17.7918	11.0802	12.6907	39.9277	27.2694	44.6095	79.4055	27.2219	13.9186
71.9428	52.1114	66.862	46.1538	105.18	61.896	31.3984	36.5073	25.9359
19.9755	11.1699	23.6526	59.8506	27.7858	54.1914	54.3534	17.6951	33.9661
66.2463	357.609	465.71	125.607	182.27	144.529	263.672	192.113	279.311
60.8743	222.453	311.416	105.595	140.848	98.6094	122.822	94.571	187.019
62.005	54.7118	71.5333	66.839	99.1034	37.2872	28.3749	47.7802	43.4805
45.5234	41.3735	11.6998	33.877	42.6619	52.0299	61.9057	36.6752	15.5545
42.5602	36.1213	31.2844	37.6836	85.9769	53.2963	76.3364	37.3914	20.3406
24.7014	32.9843	18.9331	45.3957	31.1083	38.3292	67.8498	18.2692	12.4033
63.441	36.0242	31.654	54.5568	70.6116	28.6027	43.329	40.5792	42.2904
42.3206	131.304	159.347	85.3343	96.7806	70.5214	66.9618	53.7148	74.5332
54.0925	28.5938	53.1995	51.0117	33.372	20.203	53.0732	11.7984	5.80798
46.6045	17.0774	16.0319	40.7669	31.4866	18.4294	39.3988	4.95146	12.1643
64.6242	92.6429	141.173	78.3657	129.011	52.3745	74.5392	68.1881	95.9275
68.7595	50.2287	73.5428	43.0987	49.4107	34.2961	44.2635	24.9314	56.6003
54.4374	17.4024	8.71398	23.0882	40.2375	61.9355	44.6782	17.463	6.34719
83.0438	18.8372	21.3593	25.0784	44.1175	18.1391	70.3785	28.9166	34.6179
62.3176	40.2332	49.1684	20.0747	57.5716	23.2139	51.9433	22.2451	17.7063
69.8389	77.8755	112.095	69.7994	106.305	75.9954	93.5003	48.4136	108.061
68.8384	28.2864	24.005	45.6105	78.815	5.86744	42.3685	35.6217	35.1048
54.3148	54.6918	69.9035	76.0453	103.896	69.9437	72.2769	55.4701	44.75
67.5112	105.023	145.543	61.7411	96.1843	62.1773	56.5301	72.6347	130.479
	169.079	184.251	70.7385	138.283	148.752	108.408	117.274	101.311
72.7527	50.1922	65.2778	53.3701	61.9409	34.7263	137.453	28.199	27.5631
69.3354	20.5649	9.52642	13.3412	44.0292	30.43	12.2807	7.36811	15.2287
34.5114	19.813	44.1971	54.3571	86.9047	28.9594	39.5492	23.8151	23.414
68.0199	25.9831	35.5725	11.2553	39.4178	9.37734	64.0304	22.2396	17.3248
30.4236	22.8763	5.98361	20.2263	44.6316	33.1406	81.6478	16.2216	16.5961
62.2781	32.7771	35.0683	43.794	70.2163	46.9444	93.752	19.0243	24.9708
46.6061	32.6916	35.0352	23.0592	28.2353	30.9068	21.0721	48.6193	36.5809
53.1108	67.4032	70.479	65.917	75.9732	42.8505	60.1247	37.2171	63.4498
55.1208	40.4692	34.8764	48.4941	89.1183	38.7969	29.3345	28.5949	14.237
28.7991	46.6252	57.6994	47.0713	57.8806	32.9547	48.9311	29.4501	22.8923
71.0544	75.6719	58.8674	34.2235	49.8032	34.0033	39.3806	12.6086	28.3771
45.7005	226.935	229.394	74.7549	150.756	29.4083	32.0587	94.7821	203.518
59.6893	159.982	191.331	53.5546	119.424		32.634	97.0212	186.359
51.8576	55.2505	76.0877	64.9226	100.663	30.9648	24.1996	33.5598	65.6637
57.4234	26.5716	29.4873	31.3202	43.3055	11.8019	28.6637	29.0462	22.6327
68.5767	261.805	287.215	66.9799	91.8441	85.3172	132.474	123.194	208.506
40.1925	45.7635	36.1616	44.697	64.8211	22.5619	47.1402	34.4992	38.7077
57.7726	53.9283	54.573	57.082	76.5103	45.1316	69.4028	37.458	16.3149
69.8835	65.8711	104.544	49.217	62.541	39.0965	46.609	53.3542	50.6251
35.4291	22.9017	6.06377	35.3181	51.2171	64.2852	147.626	21.9154	20.0596
64.6249	9.43198	10.8668	38.5954	48.7584	71.3964	59.5318	14.9968	31.3959
75.8297	31.2337	40.2275	32.3139	65.2488	27.1321	19.2022	34.6835	19.8579
58.6448	40.7606	48.5023	53.089	71.8543	76.9289	72.1706	18.8097	20.4152
62.8017	56.9057	49.417	67.7939	93.7015	71.9769	48.0839	49.1401	29.1722
62.3225	113.45	166.747	84.0084	110.461	52.0054	82.1757	67.8234	87.726
71.8482	79.4071	82.1637	40.8881	63.6605	22.8723	34.3929	21.4519	49.0155
62.7576	91.5085	121.073	106.297	144.641	45.6024	70.0077	59.9787	84.2257
60.7931	31.1718	40.6987	51.1269	73.7427	56.2753	93.1999	22.2706	27.593
64.3852	23.3098	3.89727	14.1574	26.7825	92.6232	102.767	25.4772	10.8837
55.7433	33.7036	38.9263	40.0115	35.9839	36.9255	11.5759	17.8116	22.1825
33.1646	33.0599	40.8959	52.7754	59.5058	57.1038	22.4168	26.2557	59.4488
58.5611	51.211	73.3734	38.901	54.6339	67.316	57.162	46.5135	55.5636
13.3035	32.8089	21.9012	27.8363	24.4567	47.7092	77.8302	7.70047
68.8843	55.1003	68.1246	48.5818	63.3806	76.214	61.7341	28.5715	28.069
66.0549	172.87	232.505	86.1884	149.977	65.8976	60.4563	95.9395	107.092
55.9782	55.2771	52.3839	60.7767	72.6015	72.9833	95.8883	24.5976	36.5948
36.2766	88.3307	99.5114	67.7434	110.214	107.447	125.44	47.6726	64.9818
42.1933	67.0627	83.1394	42.795	30.5285	63.9201	94.7408	35.5272	60.2331
43.8355	61.2952	99.6751	78.6972	134.906	107.55	151.093	39.8203	40.9465
39.4089	47.0068	54.0416	53.9123	58.8098	55.1163	57.3427	26.4979	28.1902
44.4629	34.3093	40.8233	50.0573	50.1258	61.0859	96.828	28.6684	27.4376
57.7573	52.1096	57.3715	49.6531	95.7084	88.8029	59.5611	53.6477	53.7803
42.9776	150.709	213.194	103.633	141.269	118.207	157.355	77.6628	115.863
56.1164	40.7862	42.1071	28.2086	37.2973	134.012	170.855	18.5104	27.1655
48.0603	32.7114	38.5415	29.1869	59.6124	123.124	31.4836	25.4617	57.4735
41.9943	52.7726	83.5835	49.451	48.0896	57.2844	80.3076	36.4548	31.5556
44.6442	57.1693	81.4762	67.9609	56.8368	73.6951	72.2042	35.172	58.2116
43.8592	83.775	76.5544	63.206	93.7269	85.1478	60.8075	38.27	38.883
50.3496	62.957	86.6448	82.3296	117.448	37.4324	91.0796	43.439	53.9869
50.5932	37.0659	41.9043	71.5493	117.769	59.0587	89.4425	27.5121	20.8416
44.4361	46.0928	42.0134	23.0014	86.9607	35.5035	87.2035	40.2383	12.9587
53.9354	79.7	58.8408	43.8072	55.6242	94.327	80.6271	30.6164	33.5719
57.8705	80.9973	129.934	62.1117	110.918	56.3074	56.8116	42.3055	62.3365
67.3091	101.304	90.7058	38.7764	54.8969	72.1219	77.3244	35.5262	36.4633
60.0211	221.069	313.784	160.891	284.503	179.931	219.697	154.505	253.4
33.3851	63.3525	36.353	51.7012	32.2466	82.9076	56.5259	24.7379	12.4091
65.3743	132.829	159.926	64.3809	93.7624	56.723	56.5955	69.1958	94.3695
58.3683	79.055	113.81	58.6645	90.5006	76.6986	82.5602	46.1538	53.3435
54.6822	53.0047	49.3189	37.0992	25.8178	6.5081	29.0622	20.9903	34.374
33.3769	66.613	60.1112	53.4985	63.3259	27.7153	63.4526	31.4382	27.4944
19.1813	118.28	111.948	57.3189	99.278	16.2474	58.5801	17.3827	39.4976
59.149	93.9308	106.08	71.6769	89.1143	56.7383	74.5325	48.3373	52.5766
60.2594	100.657	141.137	105.307	174.851	86.0249	113.38	77.6076	94.2725
56.9678	162.544	229.595	122.051	196.271	97.0282	138.859	100.966	152.209
53.6652	70.1238	63.2489	48.892	42.2689	61.4322	69.1827	49.2495	53.4204
67.873	126.598	136.881	48.0743	65.4084	56.0607	44.6778	51.693	61.2583
63.8078	72.3964	61.6014	41.4861	74.3282	15.6136	76.2281	18.6994	46.8855
50.0995	83.2419	97.2555	74.4436	101.451	99.3108	122.28	55.6627	75.1697
39.3043	49.5996	57.9474	55.299	44.1423	28.2589	87.1314	20.7586	16.7548
48.3759	60.201	56.0636	40.8649	76.9405	49.0069	69.3895	35.1153	42.8848
57.9449	194.501	275.423	124.731	204.846	136	166.527	111.89	143.676
54.3685	81.9871	108.475	131.158	205.425	122.295	189.262	50.5137	63.3344
65.1404	87.8708	89.937	69.3169	97.2058	52.6165	62.6414	47.5308	48.4338
57.9872	115.463	168.042	99.3628	135.644	107.03	105.077	74.3667	84.5676
61.3487	271.862	368.146	117.556	166.24	101.044	136.367	138.564	268.867
66.5825	45.4068	53.2353	41.6885	91.2002	32.1461	59.3914	2.62883	27.5637
62.7698	72.2187	53.116	46.3729	50.087	59.3282	82.6	26.1268	25.773
63.323	255.71	345.694	86.8888	146.038	38.5553	43.3843	118.085	167.739
52.5512	79.066	82.8357	59.2994	61.3125	60.3739	60.3656	38.6784	51.7575
51.7566	76.848	109.844	56.0705	85.9408	78.6706	96.2957	50.0808	68.156
34.737	53.7475	49.2889	32.2092	55.5871	54.3931	67.0066	19.3925	21.7639
32.1775	28.7589	22.3906	50.0907	50.5963	35.5063	58.8155	16.2898	33.136
59.6054	61.2226	37.8705	42.7906	50.0071	81.0089	116.788	14.6908	17.0373
48.1802	85.6814	79.5781	53.0342	73.7742	58.2136	77.5334	40.9161	40.7393
26.0336	25.3813	34.3059	35.1228	69.8889	60.3832	45.3564	27.7489	40.8047
45.5565	69.3484	73.1112	46.4413	91.9633	56.8978	74.8521	51.4633	55.9613
62.1752	71.0626	69.7543	81.436	101.685	69.067	92.6019	28.0238	43.8505
28.8095	11.897	1.23152	13.2472	28.1973	29.6452	121.871
62.4431	70.7423	102.223	38.2239	56.947	64.5768	104.099	18.7363	18.7255
79.9019	40.3552	11.112	36.7363	38.5563	57.5272	75.9934	28.0557	21.7486
57.5258	75.0688	86.0546	52.033	80.6755	91.5826	102.147	41.9572	41.6294
62.932	61.668	80.851	61.7682	80.378	75.6259	121.757	54.2757	62.4133
69.2553	156.399	175.191	94.4417	127.186	76.1568	104.901	49.5673	63.5499
54.9215	23.6277	12.3	21.5394	13.2921	26.396	29.9644	9.33851	10.8842
79.9893	99.5506	147.775	55.0347	67.9657	117.702	83.8106	49.0769	85.7665
66.5536	343.758	457.703	155.73	209.247	90.0132	84.2524	188.607	308.132
54.7017	56.6334	53.6953	49.4303	40.7232	21.5993	57.0344	21.8642	25.8826
61.0253	98.8345	127.264	88.4786	123.38	127.02	157.138	53.8461	72.1341
56.1669	22.3115	23.6204	18.4708	31.8166	35.6006	26.9904	10.3241	19.3072
48.0578	19.8107	23.4287	15.1475	28.1212	62.9795	44.0997	17.2558	28.7432
46.4182	74.025	102.555	80.4497	92.8976	42.2909	94.9258	46.5588	81.6154
41.1535	56.0323	56.7852	35.7308	55.9789	80.3615	37.0891	31.0301	46.0084
41.1075	42.5408	71.3196	43.9288	55.4632	53.4827	49.9786	39.2874	29.2648
27.7639	53.5962	55.0698	48.9572	56.2954	78.2316	109.259	30.5986	39.2226
48.0542	18.4018	17.3429	27.2081	54.4307	129.864	82.9207	27.9872	12.8779
40.1655	79.298	102.532	68.475	85.9861	126.569	211.815	51.8374	68.407
62.1828	103.565	106.113	57.261	68.0166	87.3979	103.356	45.5528	39.9146
45.2416	44.5056	63.7231	74.1813	108.152	110.52	140.7	43.2694	55.5491
46.5206	34.4805	58.811	53.994	119.028	52.5538	60.6765	24.3518	26.075
47.4512	78.2033	81.0743	51.0466	72.321	65.9942	78.8067	37.6235	39.6341
57.86	111.752	134.101	111.457	135.047	87.5701	106.32	50.8349	78.8068
52.5101	70.7703	71.0707	50.0995	93.8221	29.8035	88.0773	33.5733	35.6608
58.9058	38.2349	56.8982	32.1803	51.3353	102.469	69.9807	39.3395	23.4295
38.0818	24.6592	14.5057	30.6105	29.9386	7.69604	78.9294	17.3563	30.3823
89.4531	43.626	26.5095	53.7754	60.9646	97.3864	119.82	23.2334	17.9438
66.7849	62.7637	49.9617	29.299	35.3339	26.5465	66.425	27.7167	49.0293
58.9882	74.5056	108.954	56.3918	59.2685	42.7703	35.3632	57.0854	50.6367
57.1598	42.8706	18.4385	33.3611	55.3105	80.3332	108.611	22.5401	18.1087
69.1355	47.4269	36.4536	15.5869	16.9454	60.8052	65.5397	22.8689	14.7864
52.7485	30.2324	18.4861	12.0797	9.67258	66.5903	79.9753	11.1853	11.7381
33.7429	39.3359	36.0949	57.1094	54.5206	88.1966	95.4107	29.3227	39.1207
46.5478	97.964	137.425	63.7684	86.1628	59.7465	57.8925	63.3983	80.4729
64.7004	78.9408	98.9318	62.623	100.31	84.0787	86.7383	47.6741	64.8604
60.6618	144.559	189.368	77.6774	100.49	71.1996	76.899	82.87	94.626
67.1777	99.3081	93.4093	56.5203	87.7149	49.3018	56.5005	33.1188	47.4551
55.0325	78.0327	87.0126	83.5317	95.2923	58.5953	79.8025	44.1305	55.9068
42.2764	64.2551	57.1651	40.6175	62.7385	38.9892	41.0547	55.7395	46.9825
38.6418	38.486	18.7534	19.591	20.9286	32.2893	14.4884	10.9428	34.5448
66.762	47.787	40.3179	36.9262	49.228	44.8924	98.2518	29.3929	27.6262
76.3323	87.0253	117.968	108.68	138.036	103.552	123.977	76.475	102.315
69.2313	340.38	516.872	230.192	328.927	173.48	217.943	224.165	388.973
71.0186	109.497	116.645	93.1989	136.035	84.5735	128.739	46.554	47.4789
72.1561	47.2587	53.7729	51.8903	49.7774	88.0821	67.6465	33.9507	28.0551
50.4518	37.421	41.0157	24.8927	72.5627	53.6105	99.6116	28.0803	30.2418
65.9706	141.957	178.97	103.511	132.598	75.9824	95.8928	75.3667	152.463
52.7956	18.5835	40.8315	33.3671	27.3781	29.5062	76.6687	10.2098	13.668
	66.5296	40.0591	64.2416	66.4806	23.9453	35.5039	20.5691	16.9657
	71.3513	83.968	38.805	50.2247	27.4837	44.72	36.178	41.0599
	126.917	138.073	69.904	100.929	31.4991	40.8352	76.0816	79.4986
65.5575	209.507	296.941	135.493	189.067	126.118	158.913	152.271	238.97
69.8678	85.7908	93.5218	63.5488	102.318	82.3348	92.9012	37.1759	69.7961
60.5414	89.3132	82.0145	76.1206	97.2649	24.9427	20.4016	54.3157	63.1825
72.2425	96.5527	109.529	86.0809	97.3077	55.6183	38.6014	31.3604	46.7657
59.4879	156.009	133.568	71.6191	103.864	64.9002	84.3947	78.7468	83.5624
66.5051	256.05	334.696	113.005	124.611	113.12	168.197	124.732	193.434
39.8129	52.3036	58.9216	43.4212	74.8219	105.556	130.938	42.3558	67.7992
58.808	215.549	288.328	78.3363	101.78	75.9007	97.5592	99.7088	186.836
68.3058	136.412	139.331	97.6328	108.656	120.321	147	60.6422	61.7257
55.9642	38.656	52.6722	39.0834	51.6218	51.6294	35.6548	20.3533	22.9218
57.6844	280.48	395.651	123.215	192.89	171.586	221.934	147.154	236.647
60.036	75.0795	83.6276	69.0465	76.4025	70.8562	81.5401	40.2215	54.547
50.5222	88.6314	94.7731	72.8765	72.3179	56.4847	67.0753	42.7856	43.5907
63.6406	179.915	219.213	95.2499	133.598	59.0041	73.9162	116.049	202.727
75.0824	66.8812	45.9717	34.6786	38.2987	23.2831	25.5164	20.6504	32.6046
56.1065	209.975	261.469	88.2376	127.837	104.068	140.803	108.895	213.21
65.674	13.487	17.1004	89.7122	113.276	46.5007	99.5041	35.268	84.8796
60.2568	21.4963	3.07033	40.5463	35.5678	67.6048	45.9762	26.2576	22.8229
52.4875	78.3264	83.7798	54.6396	78.4063	96.696	89.781	36.4032	43.9089
67.0583	59.0127	73.1686	87.0125	128.88	93.3704	109.955	34.0749	44.2314
64.5659	83.9861	88.44	77.4867	91.0347	56.3404	82.8141	34.2901	53.9291
58.5959	157.528	189.349	52.9606	80.1699	45.3519	81.4018	63.2091	66.8546
38.7267	51.9186	34.606	20.1833	28.8624	61.2572	101.265	13.8627	15.5876
43.4669	57.6964	67.6951	56.0844	90.6328	44.9566	47.6346	31.5417	31.4709
59.0155	58.9616	42.7424	63.4758	84.4112	38.2537	58.1114	37.7817	50.3965
66.8109	569.159	689.415	135.522	208.407	82.7413	142.277	207.456	449.064
35.1899	70.1508	84.4343	34.7787	38.2137	41.5659	48.2683	17.5041	42.3367
	247.11	249.65	120.512	108.66	84.7953	52.8251	135.719	256.082
98.5185	51.677	71.3908	47.7133	50.6677	79.3079	25.8802	29.0406	38.538
31.5434	19.9614	6.13803	10.5315	34.3857	44.542	47.9378	33.1829	6.36076
52.5631	62.1908	91.1135	49.6267	51.1645	37.3231	30.3978	40.1951	75.4823
64.1645	155.615	184.244	124.768	169.999	83.7014	107.465	78.5615	113.535
89.2441	58.4555	68.5209	115.226	111.851	12.406	81.8231	39.2842	47.083
52.3153	83.7455	126.086	86.8727	112.002	42.1646	61.2973	55.7397	45.9996
99.2188	73.5335	94.331	82.5865	63.8123	46.1664	77.4434	24.45	20.2656
91.6598	65.499	85.6559	53.7658	47.1565	23.443	34.7518	29.0194	53.012
82.7044	79.5592	91.6041	87.7218	113.516	36.2909	41.7324	55.1376	46.6988
	108.334	91.6868	38.4371	104.877	84.9763	32.0489	39.0015	87.5011
79.3651	105.132	109.909	34.3307	114.193	72.8289	61.2552	48.8247	55.77
86.8975	40.154	45.5216	57.0016	96.9022	30.7333	31.9938	11.1846	45.084
89.3698	62.0437	97.2416	84.3022	106.035	17.8542	46.1622	9.44396	30.7791
62.7595	71.6842	105.856	35.5754	41.6775	34.0027	36.5808	74.4114	61.8153
30.3917	52.4154	48.5976	61.8941	105.805	53.3788	53.719	21.033	42.2987
55.3494	63.8312	87.7171	105.111	101.169	66.7427	81.1419	42.0586	60.1324
83.5218	94.4647	133.748	61.4748	77.4869	35.6258	49.4871	40.1542	42.2709
	98.3053	73.9655	25.1635	86.2991	28.7239	20.502	67.0069	73.9937
33.5388	38.2	46.1436	54.821	31.8604	70.6674	74.3142	22.751	23.1653
84.3793	57.6307	91.0645	54.6134	143.043	15.3877	16.715	43.189	39.6885
56.1815	12.2799	20.4785	18.6662	21.2838	12.922	29.6634	20.4778	29.5696
61.8706	44.6822	86.1939	80.1913	73.7411	19.4647	61.3456	15.8693	27.3803
54.3392	12.7001	8.69015	13.4647	25.7815	44.43	27.0808	7.26066	41.6331
76.4818	50.6965	62.2518	22.573	31.6455	47.7501	58.1775	25.7962	17.3147
43.6427	43.9338	42.2234	46.6603	84.9537	57.7169	101.656	29.3108	45.6715
55.085	16.3796	16.0794	25.8927	36.7308	67.1089	96.1444	12.9572	3.93435
48.5429	14.1358	57.3382	33.1591	23.4789	9.63082	24.0998	16.476	15.0727
72.8706	192.948	257.802	83.4298	126.447	69.4694	110.553	96.3102	217.665
84.0691	42.8172	81.0651	36.6577	50.8582	40.0636	47.2531	40.952	30.26
64.9945	4.25038	31.1318	43.6774	56.6764	18.0253	30.4558	34.1689	35.5431
73.0863	85.5257	68.2414	42.523	121.961	27.5635	74.4379	23.4964	57.9789
74.4415	29.1979	22.2284	16.3273	42.3158	28.6543	16.519	1.4947	35.4839
60.6739	19.2518	73.9347	32.9981	64.9045	56.6612	42.996	17.1607	37.3578
51.8376	18.1102	6.68991	29.8411	9.58543	14.8717	79.4188	26.215	11.3048
91.4286	33.1925	9.49777	15.4147	22.2673	64.7695	88.4242	28.3005	19.4442
69.3293	83.7068	90.2643	67.2166	127.715	46.7911	28.2284	37.6063	66.803
52.4771	58.7801	66.5721	58.4872	60.4056	72.37	71.131	17.3412	18.1238
71.7256	113.373	150.506	61.043	104.892	33.9457	56.0098	67.8439	80.3266
20.452	52.217	47.769	46.0713	114.033	54.3458	25.2383	44.9905	5.78967
75.3737	59.9277	55.8228	65.4049	62.9792	56.4726	31.2232	55.9608	33.6029
35.5595	13.2366	37.4308	27.6011	53.0456	17.8268	70.2604	10.9745	24.019
99.5833	39.7228	49.0778	30.7009	48.5348	27.7794	10.0988	45.6052	40.642
88.2374	41.2175	71.0973	38.6721	71.4617	36.2821	52.9681	27.3712	52.1193
71.1043	78.4852	165.683	44.8502	81.1164	36.3635	75.4027	61.5547	75.3172
	47.2453	66.2324	49.1837	70.7134	23.3066	24.0777	42.949	48.061
96.6667	137.422	214.929	82.9875	132.387	41.657	49.7036	55.209	101.851
63.4368	73.0269	74.6603	39.075	55.2167	48.2614	53.4039	28.4678	19.4667
52.6052	75.4444	24.973	39.132	33.0953	22.5292	38.5614	29.6933	28.8481
83.2136	42.1864	57.4558	28.0761	47.1948	1.73735	35.648	29.0293	44.977
64.4097	83.2107	64.0817	75.0347	98.6181	27.9725	68.4234	18.9395	25.8823
70.6961	39.0239	56.0847	55.4576	63.8474	32.7616	85.7118	22.5287	33.2985
78.7225	40.1072	36.2843	33.036	52.4993	37.7057	58.9953	45.5562	81.8075
43.3962	63.3131	76.0904	48.6218	57.8143	19.6983	38.2147	37.2997	66.971
57.5542	43.5063	21.0553	28.15	38.696	29.6426	43.166	35.0122	29.5621
68.2289	38.4472	55.0068	22.3771	56.2405	27.1508	35.0132	50.9876	68.1781
61.0611	25.4712	52.7213	43.8602	71.5127	11.7703	63.6543	30.8187	17.1438
47.8364	63.7214	90.5436	65.353	73.4395	25.951	40.7665	60.1627	56.9424
47.991	49.1308	70.0171	58.9686	87.7655	29.648	44.5774	44.1179	35.8927
81.2192	33.0669	31.932	44.0663	61.6394	18.245	46.3176	22.5099	40.0008
69.8278	67.706	44.5928	54.4272	57.2355	53.8562	26.1773	48.6376	36.0883
74.4257	132.509	165.627	113.707	166.868	36.876	45.3075	79.892	72.4069
72.4581	64.8638	83.278	95.727	137.457	46.1458	38.8675	39.3888	41.7229
56.9019	41.7111	41.7432	43.198	77.2489	18.0789	43.0675	15.8082	11.3557
91.4072	89.3531	147.625	52.4116	96.1185	63.2511	52.3861	69.1083	89.9318
74.9809	114.856	150.175	115.499	174.181	61.5199	78.5138	59.7931	64.9992
78.4287	74.2555	86.5621	51.4563	83.3046	38.5913	37.6828	25.7061	45.4384
56.9537	17.8341	24.6344	33.1988	36.5625	25.9977	42.8238	21.9048	22.1413
39.3535	28.291	30.7383	34.0363	86.1833	30.6326	42.8814	26.9735	3.51806
64.1581	38.5779	49.6971	31.0753	29.7406	40.3867	48.2632	17.7834	35.8466
42.959	22.5928	24.3498	53.0164	44.5823	74.2307	64.3485	8.30181
37.0771	70.1822	75.6481	51.6766	102.18	81.7762	162.439	54.5767	44.3232
72.4696	31.685	68.694	46.4701	90.9325	25.4839	60.7714	55.6462	27.1478
44.929	86.7348	68.2505	18.0825	37.1232	83.4032	40.4954	36.4611	38.2322
54.5573	23.8189	21.2758	29.5791	22.7788	25.4552	41.5528	11.7794	3.71907
60.8685	201.71	265.796	95.3802	137.68	82.6065	104.279	117.828	183.302
79.8522	73.9817	91.3757	91.339	112.943	25.5582	53.2628	33.0178	38.2404
59.0456	55.7912	53.8906	53.1798	67.7694	49.23	55.1975	28.2068	28.3435
83.0214	87.9338	135.067	44.1106	59.8772	59.3014	55.6769	64.9963	38.8462
51.9192	43.1891	29.1381	21.6623	45.2347	32.3828	35.6499	23.2263	18.5637
64.0877	145.638	157.658	85.0457	106.68	53.8937	93.9464	53.021	73.6114
69.6473	31.6206	39.5207	19.3624	20.947	10.8115	43.0589	29.3331	35.0626
27.3989	36.1049	19.7987	8.33691	51.6398	41.4436	59.8554	20.1658	10.1608
18.5356	50.1476	3.19353	3.21347	15.4581	48.33	39.8829	11.2219	7.02404
72.7227	228.829	301.795	89.7201	102.305	63.3061	59.8386	93.6753	119.581
88.3053	71.2154	62.4901	46.7483	64.973	32.8114	16.3596	32.9584	21.299
88.6613	43.1124	50.2696	51.8727	69.1225	24.3713	46.2013	22.0231	49.2787
54.5059	147.423	121.038	28.8067	35.492	23.6117	14.6673	22.4953	46.836
69.2853	36.6316	49.3721	44.9955	41.9186	69.0461	66.1291	37.7183	44.0261
34.9337	16.5199	31.1567	51.8406	71.7483	22.421	49.5296	18.1611	26.0425
51.2655	70.8274	89.7784	39.8507	56.0844	30.3122	39.1006	48.8625	104.476
54.006	30.2652	50.4153	28.4899	31.9004	39.4961	35.9301	45.3197	25.4126
80.0364	95.2456	125.82	100.372	124.242	49.4144	90.1685	106.019	181.092
60.3078	40.148	41.0594	29.7108	78.4536	34.0421	37.0756	18.8353	34.4074
55.0591	75.0171	56.6214	13.6305	35.5055	17.4471	80.3458	21.6902	54.082
49.6015	27.5112	44.4651	19.4675	19.4444	48.45	76.6836	2.20907	85.0618
77.301	118.086	161.857	79.4232	107.426	48.505	59.2564	62.6235	58.1631
79.8197	14.3844	24.1057	21.0114	11.5287	46.9205	15.665	34.8396	43.0434
86.1211	75.0737	47.3802	32.5237	27.709	72.1795	84.9989	29.4817	25.8477
87.9121	9.00346	4.27757	32.7125	8.09391	42.9344	76.7004		2.11688
36.9681	93.1821	84.6999	43.0855	20.5007	50.1365	45.2977	9.72685	47.1569
72.4881	110.127	137.579	65.8848	93.0591	55.9831	64.374	66.7582	101.594
72.6597	43.3049	44.3619	25.4543	36.4503	27.7096	77.829	31.5925	33.6292
77.1708	45.52	39.3967	48.0805	26.5101	49.8757	1.22796	29.8542	29.382
28.8657	59.7322	74.3726	70.9546	120.394	23.8943	34.2578	20.1356	34.272
62.5704	50.1985	18.9253	18.1577	43.2857	59.4448	64.5619	15.8064	31.0375
20.2683	3.49498	6.01383	10.24	15.0883	57.391	73.6522	12.2114	9.38555
28.2139	22.3942	28.6857	25.2544	49.7172	18.1224	49.3616	25.1049	13.1103
64.9363	66.1099	46.4246	46.8275	52.6986	38.0245	59.1264	27.6102	23.5906
81.5135	166.864	207.85	66.2114	65.8787	18.6257	30.8711	70.6475	115.652
64.1908	66.4545	72.771	63.6799	94.3877	68.0822	70.9942	45.5919	29.9835
47.4391	234.156	202.425	37.3145	32.1698	20.5452	38.9526	24.8015	43.0806
70.635	42.3625	94.2054	15.5566	42.5893	79.3387	83.2689	31.6776	46.9575
38.5183	3.11541	15.5418	6.32057	28.2596	54.7583	42.0371	32.1584	29.9836
30.0788	31.181	19.7707	23.0479	36.6701	30.7011	47.2432	17.9589	31.8275
81.2616	34.8167	41.341	26.0033	51.3703	60.9267	58.0118	14.2423	36.9086
78.3775	57.3842	68.367	46.7574	76.3057	3.61053	28.0701	38.2678	58.3639
59.0369	39.0619	41.2113	47.2313	63.8997	30.9558	33.4768	24.0318	37.7038
68.4634	85.8596	104.811	106.783	155.547	31.5766	40.5755	62.6521	81.5054
72.4256	122.781	200.968	106.69	154.174	61.9815	66.9143	88.6954	116.379
53.2577	57.4926	59.3124	65.3003	124.059	43.071	61.9925	35.3855	36.1245
78.784	40.8823	36.7071	35.9895	48.7501	33.6245	52.4428	35.8899	18.7425
32.5282	18.4317	8.82168	14.1635	41.2149	15.1952	15.682	22.3774	46.7283
59.799	27.2363	18.4657	47.1356	70.7921	15.2251	66.9964	27.7433	32.9816
57.6842	29.9996	24.5886	45.9052	53.7324	37.674	75.0147	28.8745	39.7958
84.4868	66.1617	67.1734	79.9474	109.557	69.2275	78.8596	35.8394	25.5473
53.7973	27.0951	37.6551	55.5666	70.7598	44.4576	62.2198	24.266	27.897
74.4369	50.2723	14.0998	46.4735	34.7517	24.7607	34.4476	20.1374	39.7384
47.4413	155.672	184.227	118.623	120.398	70.41	92.2638	87.862	110.393
47.728	28.8496	22.7075	25.3584	14.4451	31.6324	44.9613	23.9202	44.7581
70.5394	111.081	127.291	89.8035	109.57	63.5158	87.7553	57.4589	81.8351
44.3259	28.5092	69.6479	36.5781	27.0001	44.8679	81.3882	24.6791	14.8804
47.3192	17.3375	30.8452	71.6783	106.914	66.9504	115.453	39.1646	39.3281
73.706	27.6178	32.7261	19.0676	53.0468	20.0876	41.0406	21.3126	19.7014
56.0103	30.4927	30.9812	45.3012	71.1561	122.523	139.677	26.3681	26.4829
43.9901	36.4583	81.2942	40.2962	47.3043	73.5007	101.204	29.8537	36.5764
50.726	82.4337	75.3296	50.7204	107.33	43.5797	62.4821	39.298	52.9764
74.6748	98.281	117.01	42.6025	94.0688	124.164	131.241	66.744	84.137
34.9566	96.7263	106.548	49.0598	87.3575	53.3467	54.1059	44.4351	69.6586
64.7329	21.0617	31.5601	16.2175	17.4895	73.8899	88.8718	22.7489	11.1006
90.4981	36.5909	55.2814	12.989	28.0401	18.2766	51.1317	23.8491	14.528
70.1161	173.022	217.245	99.7335	144.378	67.5936	96.1855	79.3305	107.177
63.8041	63.1575	63.3788	35.169	41.2411	90.502	82.8759	19.6612	48.2392
61.9113	26.7413	20.909	41.3724	11.1279	27.73	49.1809	31.0952	21.6544
55.341	48.9196	39.4769	15.8178	38.4051	33.5964	60.0955	26.9308	25.1566
33.0124	14.6164	8.27962	35.2669	63.8949	13.2386	71.4325	25.5674	33.5778
81.2632	93.0917	52.0076	66.4508	82.0381	36.6513	52.0416	37.4782	26.1504
74.9084	115.717	120.136	65.0221	108.92	53.9064	66.305	62.0363	67.4446
57.3777	30.8598	29.1791	79.7379	111.564	52.4714	105.58	30.4146	25.4794
52.8233	62.3083	65.7121	68.6395	68.7645	64.6752	79.2446	44.963	35.6004
63.8721	53.5253	33.4982	43.4538	53.9747	10.2126	63.043	32.3503	38.2368
43.5871	42.9639	24.2389	46.8578	46.869	33.2779	33.8352	41.2721	12.6151
49.0501	86.154	120.825	48.7689	65.1799	41.2798	41.5864	42.9683	75.4507
85.4496	73.8937	100.652	17.3269	46.1668	40.7245	34.8755	33.8262	11.8829
56.9749	25.991	35.1924	18.2341	44.159	56.0548	102.481	16.4082	10.4466
62.8756	251.613	355.697	85.6526	123.929	39.8065	40.8252	123.993	238.717
52.8778	70.5604	111.678	67.6069	94.3121	58.1886	109.726	61.8334	61.0255
60.6246	53.1516	83.3726	63.4674	66.6879	56.3108	69.3715	43.9009	71.8987
75.9014	145.067	155.565	121.704	159.886	49.5255	53.4613	74.0324	86.1918
78.3405	102.638	124.724	64.0115	83.5144	26.1459	49.8599	50.5074	33.5985
68.3303	54.6374	76.9219	38.875	62.2812	53.7457	67.8735	32.1634	23.4775
51.3526	111.726	148.101	116.304	161.189	109.685	159.863	75.5852	111.433
70.1251	115.263	164.549	38.6137	58.0916	27.5555	44.411	39.0416	39.1332
73.7016	82.0947	72.3139	20.8578	33.1369	61.4271	44.0018	15.9909	45.1165
42.3611	34.0969	60.587	44.9885	62.2299	43.0991	59.0505	36.1716	22.1139
47.1764	23.5043	4.16158	21.434	44.9711	44.2183	31.6798	15.111	10.4633
43.3702	24.4025	40.8045	39.6544	65.8313	65.1196	80.6249	15.1534	16.2897
64.245	19.0806	14.171	20.9571	23.8967	39.5329	49.8469	17.0208	13.0777
73.0993	83.6805	62.6031	48.159	56.0418	15.0326	34.6577	42.4911	56.355
71.3788	100.641	104.816	70.7409	89.5075	23.6901	45.0311	50.6911	44.1088
91.9531	109.522	110.595	59.4934	76.1095	36.4447	92.6619	49.5525	92.8097
86.3222	22.7825	39.8991	41.444	19.2952	31.5088	6.86627	19.4542	11.0988
74.1057	58.7176	76.9284	52.3677	84.9441	46.6761	50.8504	46.5028	53.752
72.5724	107.019	145.649	101.626	134.219	29.0915	50.7773	41.6919	59.0036
78.9976	45.7376	63.3663	40.9794	39.2908	21.494	27.747	26.9107	36.8702
78.3513	153.061	227.484	120.261	167.806	40.584	59.3366	90.0012	123.726
60.2627	57.646	59.8219	69.1167	59.8068	49.5391	76.1926	33.6607	22.1155
75.7684	213.108	231.761	117.063	171.786	101.272	99.5503	86.0267	173.664
81.0157	93.8576	128.768	28.7844	57.626	42.5014	60.578	48.8129	37.0606
97.5356	23.7582	31.0534	40.0423	76.1814	17.7547	43.4585	32.5663	8.99567
33.0659	23.0775	29.264	23.9107	24.1232	51.4774	87.1753	23.9826	29.9742
76.3754	109.112	165.387	58.3922	101.075	78.554	105.722	52.3726	69.0374
65.1342	40.1665	50.0547	20.1773	34.3558	97.8785	89.3859	24.3124	34.8764
37.1347	93.6226	127.232	63.4657	76.6693	86.5109	104.754	38.0385	73.9306
	72.3761	79.5239	56.1057	25.5911	3.44838		16.95	55.5125
100	30.3364	36.8492	65.7266	27.9865	113.839	106.794	24.6031	34.026
	332.355	324.93	51.9906	36.8578	34.7203	49.3029	51.0146	68.1895
	19.9445	51.3883	241.31	115.355	248.402	122.133	99.5758	71.6752
	128.152	275.339	857.402	476.128	1321.61	815.236	492.646	383.54
55.1718	35.2303	20.3927	35.0092	41.7103	31.4068	47.1869	21.8674	31.8682
55.0385	41.5875	27.128	51.7713	63.0175	68.0425	60.8535	39.2501	40.6271
62.8776	37.7482	27.1296	41.5389	47.1508	32.2177	41.7035	45.0461	42.0955
73.2666	73.0984	100.986	48.5465	83.4972	19.5117	33.3649	29.1917	65.5893
49.5204	73.9717	35.5656	37.3996	66.5547	21.8321	31.9399	33.3811	36.9497
67.9183	61.579	57.5129	34.8852	38.9369	37.0611	55.7279	30.603	39.1118
75.7251	330.409	360.96	113.017	181.167	91.0006	103.65	129.539	181.444
73.8565	276.486	369.487	162.57	235.485	118.467	157.311	156.074	242.19
47.9297	56.0651	72.0784	34.2608	54.4715	92.4012	125.748	40.2596	31.4751
73.1429	90.3406	112.506	47.2878	42.0861	61.9407	116.503	40.6718	51.9406
73.5688	19.2479	33.7305	13.334	17.8831	22.5461	57.5162	30.665	12.1135
81.7984	183.658	197.256	84.957	96.2055	48.7309	70.0338	85.0369	125.737
83.4774	27.6995	22.1538	24.0169	29.9286	17.1873	18.8694	12.7485	22.0637
78.6182	329.807	539.088	156.66	266.185	152.161	173.715	171.023	292.296
79.7486	226.424	238.328	96.746	156.685	70.125	101.813	87.3182	121.985
66.7347	75.5525	65.8479	41.3408	38.8614	18.0285	42.795	23.4998	21.7217
79.1364	134.481	129.963	59.6702	83.355	40.7534	59.2794	49.1327	71.3915
78.1234	250.015	334.842	149.184	234.931	97.8442	153.264	139.512	205.605
60.4284	69.0922	34.8055	21.4729	54.4753	50.6126	70.0534	26.9167	18.9799
63.5551	56.7483	54.5973	35.7102	37.7062	54.5355	41.6749	37.6258	12.6132
65.5271	98.2728	111.078	70.5787	97.6559	68.6945	74.9489	61.4147	76.9596
74.9602	83.8134	85.0093	74.105	77.1947	83.5338	115.182	35.0142	54.4359
76.993	55.1728	38.7248	27.0852	47.886	11.7404	39.6343	22.4118	50.1528
73.852	89.6725	82.2623	39.422	61.8187	27.7391	32.9965	44.243	48.1903
70.6358	168.01	199.523	76.0796	109.976	63.2639	92.092	58.618	81.7734
76.3088	86.7874	61.0366	44.5724	42.7093	51.6745	37.3986	47.224	44.4954
82.6541	83.1209	67.158	52.2224	62.9038	19.8322	40.45	54.3074	60.3087
84.981	113.484	100.451	58.4336	56.1622	22.3738	49.4937	46.8906	85.1729
69.5072	241.316	351.125	151.266	234.533	119.356	164.178	169.392	265.761
83.0714	320.567	442.862	162.512	228.452	107.025	156.988	144.83	206.712
60.5526	70.3096	81.0569	52.2204	64.1918	87.2231	98.4736	39.4737	35.2112
69.4756	74.7159	73.203	46.3731	74.0418	80.4326	43.9571	38.5803	60.8801
81.031	806.829	1152.24	272.182	427.885	120.69	220.198	250.063	406.161
78.2101	467.575	577.576	156.128	216.802	96.8594	143.485	144.282	224.442
54.1296	72.374	43.3846	45.8135	30.9188	31.7111	105.081	23.0998	16.8692
69.543	182.193	177.755	72.7457	82.9217	81.9943	109.375	61.7957	82.5629
54.3329	88.2185	78.8955	49.6616	58.331	29.0501	66.3331	28.7179	31.11
74.0033	73.5468	68.5316	31.9128	61.985	43.0837	41.2606	30.3679	26.6411
47.6613	73.1895	80.8743	63.8077	71.9731	82.1706	66.3357	31.7294	54.5175
75.6209	525.71	703.468	128.533	207.098	123.629	193.025	212.624	427.945
80.9716	96.8329	127.597	97.7364	116.427	46.2558	77.6035	58.3876	63.2386
66.2754	57.4085	61.0753	15.1789	38.701	48.6281	41.3176	20.9392	31.0333
89.3203	101.632	90.8573	36.5577	45.962	72.4133	40.3677	29.6171	40.6311
62.3429	125.033	171.332	136.115	156.514	82.4265	111.249	73.051	122.231
80.9067	86.1195	74.8553	60.2997	66.5336	19.9516	58.046	48.4478	51.1392
65.3929	66.4098	99.4151	52.9988	91.6311	58.6128	48.4127	33.6317	40.7202
72.3017	75.8192	80.8635	80.1783	94.4916	49.2319	73.1192	42.0102	63.4601
69.4317	22.3337	13.3015	8.58347	13.6814	67.247	54.8297	20.0259	35.9484
86.3808	95.3729	70.1914	39.5812	44.8837	44.8474	63.2078	34.268	48.9371
74.3979	76.07	85.9831	58.1779	90.0769	43.6803	55.2799	22.1088	35.1338
67.099	334.466	448.832	151.158	197.384	113.757	154.938	155.035	281.215
68.477	48.2612	30.8041	34.488	36.5648	25.766	48.1656	25.5294	27.1666
64.2116	98.9112	107.546	37.536	41.7555	76.0767	60.296	46.3725	34.659
58.3312	109.135	105.538	72.098	67.8804	52.4576	43.7887	48.9213	55.8566
48.1956	40.6962	19.9055	26.8417	42.0483	62.8706	85.4791	9.9354	16.4081
61.0459	51.7106	76.1373	36.0452	12.1583	65.3255	106.975	17.2186	10.6641
82.5258	34.5178	32.0795	9.1665	13.7758	74.9817	52.7836	33.0498	28.0506
81.5344	93.1724	44.0302	21.2821	29.5982	53.6405	31.1363	31.6056	31.1392
73.1105	114.406	114.584	27.3515	50.5685	34.202	49.8005	32.4905	29.5294
76.5641	49.3452	44.3727	26.5403	32.3462		54.417	30.2624	21.579
74.9685	320.973	412.279	140.726	212.864	86.6284	111.374	136.055	195.777
100	123.975	172.871	13.2173	63.8699	31.2969	120.147	49.9718	59.8576
76.5609	143.883	161.207	123.516	158.242	112.524	138.051	52.9193	94.6618
65.2224	73.0792	79.0839	28.3969	26.8523	61.6253	93.1714	17.7375	22.759
75.4507	116.349	85.3083	41.0044	41.641	62.399	79.4067	24.9985	29.4364
50.6488	64.4784	57.7441	41.6805	61.3006	73.0813	114.13	28.5074	41.0203
96.6127	108.35	108.579	48.1682	109.978	36.6647	95.0085	60.7651	73.3875
65.7309	49.7718	62.8358	17.9034	39.9106	74.4114	68.668	43.464	48.7465
40.9971	60.0515	75.2291	7.15396	22.2077	64.3749	50.8673	23.6991	54.9053
90.989	37.5684	23.8018	40.6693	34.1617	15.1133	76.439	35.2767	31.4286
90.3094	198.531	226.476	77.0084	169.654	136.517	278.392	123.566	236.911
86.6667	3.64982	3.9191	30.8039	44.1074	56.0778	34.3823	37.2487	91.3633
92.5483	126.709	203.347	135.575	188.548	109.656	119.1	86.407	127.106
85.7143	42.2603	22.3464	49.064	57.1503	62.9862	26.5417	33.8498	35.7333
81.6553	71.0682	43.9433	46.9537	89.3829	45.8813	78.6762	31.3409	33.1653
49.279	41.5278	44.9354	15.6389	26.0007	25.8242	59.3925	27.0683	28.1669
76.2627	77.264	72.0452	77.9092	86.8184	64.2171	96.5898	38.5118	49.005
74.7643	31.6965	32.308	44.1635	61.3931	78.4312	65.2717	26.6061	27.3524
89.528	38.8464	28.6881	24.9281	20.2395	88.2905	50.6737	11.0221	36.5482
50.7595	77.4596	91.6587	32.8252	53.8189	35.473	85.5762	42.3969	33.3963
70.0626	55.0609	51.1786	27.6214	47.4379	33.8237	33.776	46.4691	25.9699
77.6652	123.562	96.2112	44.6999	67.6316	28.3313	53.0621	45.7871	41.6656
31.1552	78.6808	73.7594	9.46736	11.632	55.3614	70.4877	8.9857	25.7224
64.731	83.0787	104.233	61.957	108.408	56.1142	93.4989	40.9732	43.3919
67.2643	97.352	107.352	80.6137	111.229	51.8335	61.2263	62.8594	100.787
59.7131	40.836	48.7795	21.0096	41.6966	45.2551	75.8837	32.7628	37.9977
62.4015	28.6356	40.0804	40.9241	54.5292	55.8701	54.0855	25.8651	30.3227
11.7446	20.5263	11.2783	24.6418	1.17558	56.926	53.9121	20.7524	0.47118
84.9792	114.332	98.4487	50.3966	66.7962	33.6839	78.4164	48.9533	59.819
78.0448	271.571	394.226	152.729	217.51	74.495	116.986	149.695	238.382
77.1198	63.7952	62.092	43.204	61.3128	56.8028	74.3739	40.2023	19.7549
61.4941	96.6764	79.0043	35.5429	55.0854	54.5591	83.7812	36.2424	40.5541
65.6583	151.349	150.923	85.5377	120.091	93.9856	118.396	79.9591	86.6587
63.6245	154.508	238.975	109.064	158.717	145.801	163.849	106.955	145.515
41.7149	88.5141	111.511	35.5523	58.2675	66.0868	110.689	27.8841	55.1995
67.0197	84.3134	71.0481	53.143	95.762	70.659	62.746	49.0977	34.5528
77.7083	99.5986	94.2815	63.0848	58.8876	42.3672	42.0164	39.3667	63.5701
52.1369	44.6924	50.7708	26.2807	49.422	46.8481	22.2126	35.3098	34.6304
51.5382	105.897	139.152	87.7827	110.418	64.0815	110.816	68.2034	108.419
62.6929	142.042	184.498	107.671	152.539	68.6183	123.4	74.8676	109.649
79.5478	52.0825	30.2429	25.4162	21.0816	20.0727	53.4097	32.8099	23.3473
50.31	72.7624	71.7161	13.6768	10.7507	39.154	23.6516	40.5496	36.5928
64.1588	89.1312	94.4987	27.5796	40.712	33.6857	74.7185	18.8835	58.5058
43.53	34.2498	31.829	41.7804	52.0999	72.496	122.772	28.8539	29.6502
65.3193	89.6216	75.9159	34.4328	43.1307	56.144	16.4342	37.503	27.5056
71.2308	78.896	88.5264	58.3552	70.7921	40.3632	66.5134	43.7173	45.1769
53.2301	35.2791	47.2745	34.2776	40.1341	65.5296	72.2746	19.8274	47.9579
64.8771	84.5042	57.0692	24.911	48.5441	40.6433	70.6582	32.5091	49.294
72.3236	98.0273	92.0712	56.3823	77.6195	40.5626	79.2507	41.3688	32.8951
64.3784	359.446	517.864	155.457	224.395	147.097	210.861	186.029	345.933
60.7594	97.5812	111.13	39.3837	67.7997	20.7735	16.7443	67.5842	53.8265
76.6494	126.839	158.467	72.2966	90.2246	78.1317	103.134	71.6778	86.8555
68.9758	180.124	260.465	107.845	166.622	74.7741	95.5034	89.2961	191.963
60.0478	70.545	84.3714	51.1951	72.0187	43.1322	44.2202	43.5113	45.4862
67.595	98.0848	63.1613	49.7126	76.2235	37.1374	42.2536	50.3201	28.1567
61.3789	75.6789	61.8226	43.537	46.4156	20.5813	29.7563	48.2869	38.5008
79.9864	97.5719	76.437	31.8775	16.8979	22.2205	45.6026	24.1432	30.7955
41.2576	51.3701	42.74	36.6681	46.8444	46.8789	80.8582	20.0166	20.8722
66.6989	57.8389	33.5137	17.7677	21.0798	20.1723	13.4802	22.1141	17.9447
79.199	93.7714	99.028	37.9275	49.5574	49.6783	36.1475	44.7928	63.1894
68.8056	36.9139	24.4675	33.4839	41.9242	30.1856	21.6475	18.5729	36.4281
72.3272	75.9323	85.8958	35.6915	47.9033	8.79971	11.4175	51.9646	30.3851
30.8832	218.062	235.509	102.658	106.525	63.115	70.5641	105.06	173.013
46.5222	31.5164	37.448	4.30622	21.1861	10.9274	9.32003	7.67167	18.7198
92.4322	125.968	200.509	25.7543	30.7178	33.9058	61.6117	61.4839	110.813
86.8652	128.177	131.008	55.6569	69.6244	58.0628	53.4744	77.8233	102.346
72.9755	25.5595	52.7604	43.2715	36.4681	28.468	29.4448	17.2802	26.216
82.3072	75.4817	71.5054	31.7508	61.0305	27.2153	43.6016	32.5999	39.9863
77.8716	34.4302	37.9811	39.2639	61.4162	23.206	48.8198	31.8538	22.1994
34.5447	78.548	75.0721	38.9501	47.3145	85.3287	83.8208	20.8252	23.018
47.4397	54.0264	40.7633	36.1112	19.9016	7.5791	25.8144	26.7881	18.2797
31.0983	77.9974	67.4527	50.3568	44.6127	22.8363	30.2919	27.0765	33.9783
39.0611	32.3818	28.5099	33.2451	44.04		9.34223	40.107	8.09956
	25.7238	15.1285	46.9167	98.4822	61.2637	14.6673	37.4921	20.5101
77.4993	203.252	254.338	88.3039	131.44	87.2168	131.427	147.709	293.767
88.1661	36.3342	44.9678	51.5105	37.3395	13.782	33.6676	32.1534	36.9072
71.6707		23.3352	30.532	52.633	37.8792	57.6093	14.9535	20.3027
84.4695	32.9397	20.917	43.0865	65.7062	23.335	19.9389	25.3898	42.8391
68.9387	11.5201	14.3216	16.199	34.0483	55.1426	35.7994	11.5678	42.0938
64.7449	17.2921	16.0261	35.3536	60.9237	50.7042	56.2799	12.6177	26.6109
78.4312	28.8595	28.5092	63.7738	78.1596	54.2342	66.2195	33.1183	33.9221
72.0502	20.5039	21.5119	22.2477	38.5331	21.2307	34.2046	26.2992	49.1984
66.7861	33.2527	28.6998	52.5647	71.3486	47.0125	62.2699	52.5788	81.1573
75.8871	27.437	34.8076	56.6268	40.3878	10.11	37.7915	23.8079	19.534
70.5719	30.1496	14.2915	57.5694	80.213	55.4043	55.8497	42.8446	54.798
77.0664	31.5507	34.2024	49.9458	87.0744	48.7057	50.0441	48.9814	57.2104
72.292	18.8502	28.8019	29.3535	48.9198	32.2894	63.4269	16.6953	34.3671
70.0961	17.6739	23.7815	49.6958	81.6511	23.7371	53.6123	30.0425	21.8079
78.8052	26.253	19.8808	62.0804	121.666	27.68	41.4425	27.3047	40.1564
70.9693	24.5218	19.884	32.1191	42.3106	44.9227	54.8497	28.353	34.0383
73.4933	21.7728	28.6084	51.0763	58.4572	28.3848	28.6989	20.2693	36.4594
79.9239	40.5974	20.2444	18.6215	6.52692	13.4903	21.1806	20.5955	31.7976
80.7912	84.0043	66.6709	37.7644	31.4285	42.5741	11.8338	16.8714	54.3053
83.295	30.5648	23.107	17.7092	29.8689	29.5509		6.00179	17.7532
77.662	41.8182	21.4238	34.7364	47.2904	7.13866	18.6274	25.0966	38.3224
66.7462	26.5298	29.8799	26.9081	32.7791	27.853	9.95074	13.9383	33.8015
73.5933	52.5926	36.9266	49.3223	86.7445	20.3796	50.6633	38.674	35.7401
86.4982	13.2957	29.3667	32.8705	41.2326	6.32223	61.3021	14.9796	13.7718
71.2292	47.6737	56.0842	76.9952	91.303	61.4935	58.0716	57.0074	92.1821
56.6538	35.6494	16.7588	39.3501	52.2852	42.0932	61.0679	21.7579	26.1447
64.9166	30.9759	31.948	43.892	57.0764	53.7232	43.2511	30.7465	61.4901
73.2259	41.2811	49.4872	45.7204	78.9245	40.3375	76.2871	51.3881	68.5184
73.4564	58.7125	42.0781	68.6208	61.521	24.2217	37.2657	24.7408	78.6006
66.8874	47.0641	44.816	42.0241	96.8246	55.6528	62.8274	40.9009	36.7447
67.1279	43.4029	43.0445	72.618	99.7223	85.0904	92.6397	34.7565	47.1495
68.5481	74.3451	96.7772	72.1525	109.195	66.2885	67.6386	76.3929	145.254
62.763	28.7585	30.5385	48.1042	72.8085	40.721	39.8921	37.1325	40.187
64.0194	37.2378	47.4013	61.9718	98.5803	101.588	71.2244	65.1729	71.8906
66.9097	116.097	112.84	71.1996	127.165	46.9827	73.1645	72.4935	109.634
53.9542	36.2126	44.3162	28.8849	45.4212	65.296	70.7121	34.3705	51.6614
33.9986	33.8523	29.8376	60.8838	35.9404	65.862	16.8674	25.6885	25.5316
75.56	68.3957	74.5151	80.5934	114.415	58.7477	85.1842	66.8592	112.546
66.026	21.0072	23.5337	52.0619	59.808	41.6731	38.8545	32.8262	26.1083
60.1662	38.5558	11.1259	45.9462	51.9622	28.2494	40.699	12.0187	17.21
58.6665	47.2915	53.4076	37.1736	50.9325	48.2509	77.7643	38.7793	75.0402
75.3043	24.0136	13.3373	33.7179	48.3487	30.1702	17.2679	15.6527	9.18834
67.3219	26.422	42.5384	65.1379	86.5963	62.032	88.9549	21.8393	33.5589
72.0795	33.8615	39.1275	41.4821	23.498	72.8491	57.1779	27.7068	65.4353
63.8622	107.957	141.388	112.282	151.661	74.5592	107.965	93.6194	137.448
72.515	37.3188	20.9684	17.7105	43.0577	45.6154	97.5497	11.7242	17.8247
70.9096	36.7717	44.0976	53.323	60.4143	50.4024	59.7293	24.6183	34.2865
69.5129	72.9075	64.4991	52.2029	85.5121	101.735	130.375	38.1039	29.5914
60.2487	57.89	37.761	29.5834	28.8313	30.2361	45.3169	34.588	39.7304
79.7697	132.829	187.655	123.31	189.331	38.2351	62.809	72.0041	110.197
79.8469	112.078	143.821	71.4443	120.621	31.0896	48.4644	85.362	100.519
57.9735	46.0068	75.7247	19.2593	30.1244	13.049	34.5853	28.3114	31.2302
72.0164	98.9854	130.169	53.545	105.483	29.806	39.2673	53.5054	62.8198
85.2884	77.6168	51.4416	34.7749	55.001	26.2998	42.0854	18.8968	42.1712
57.864	62.4472	71.2088	73.0063	80.7601	42.7964	72.8886	34.7908	30.0138
78.9875	83.1301	90.869	52.1423	89.0036	15.4247	51.8184	48.1206	62.1115
50.0173	26.714	38.3788	42.2091	54.1162	53.9193	7.07708	15.609	23.8587
52.8918	40.4396	29.7215	24.3384	28.714	96.0122	95.8886	16.8476	12.4433
84.8778	53.7613	62.5392	35.1111	48.2794	46.8005	87.2587	40.3187	67.2989
26.8509	42.7534	23.0785	22.4046	40.1321	26.9701	87.1455	9.04065	30.8198
57.0848	214.027	260.25	85.5245	116.986	50.1667	88.7791	109.724	208.529
40.7371	201.452	268.024	74.3842	104.541	50.3388	71.9329	116.115	226.417
73.7922	97.58	112.712	69.2328	97.3222	42.7031	63.8655	60.6304	75.4746
81.4902	94.98	95.8514	32.9417	46.8483	36.2592	42.3934	47.2224	52.382
84.8257	78.8418	142.338	55.8368	70.0832	16.985	96.2406	50.257	61.2598
52.6221	47.7134	30.6056	32.7618	23.8247	26.2287	12.2355	27.6323	17.6443
65.1671	61.7276	50.1725	37.1831	48.6402	33.7015	38.091	38.3458	30.261
64.0396	77.2703	103.204	54.0913	96.857	47.65	68.2149	57.4404	65.9381
35.1086	15.538	7.62789	16.7183	17.9556	75.4417	25.7239	14.9221	11.246
67.3341	41.6854	32.299	28.3931	25.6247	3.60499	18.2565	20.9845	43.6336
27.3489	15.1381	14.8009	15.7955	34.3991	62.703	36.1628	4.37407	16.5823
47.7199	24.2988	14.2467	20.1501	24.9362	63.9866	31.403	20.7649	19.9842
53.3075	24.4501	23.5436	74.4009	46.9558	37.9627	45.2543	36.0815	17.5783
71.978	60.6785	44.2038	52.1818	45.225	49.856	16.7967	38.44	46.2313
62.5932	38.1187	48.5682	59.8504	56.391	10.5307	14.8525	25.6007	25.6894
78.4509	79.7314	32.0302	53.8895	66.494	38.6209	24.9013	46.8172	34.3738
49.0819	39.7108	20.3196	35.7206	89.7845	25.8596	63.7394	21.5445	29.8452
64.8942	25.7067	28.0267	42.5818	51.3759	23.9085	40.374	13.8857	17.5473
63.3808	41.2986	40.1818	31.5783	67.8765	38.7888	56.2516	26.7664	43.8796
75.6257	18.9807	36.2643	50.2249	47.3999	49.1356	45.036	29.7534	6.63952
55.4473	5.4485	25.9319	30.7768	70.0211	64.3861	13.1556	33.6071	3.82781
57.7263	46.0109	46.136	21.2235	69.8399	38.9257	77.5965	29.8992	35.3283
50.9044	16.3516	16.8491	30.3424	40.1446	26.7989	42.6858	32.6006	6.67061
85.1458	18.566	8.87958	55.2786	63.1842	45.7806	69.0744	19.3644	30.3491
77.3898	47.0127	44.1919	29.1014	64.0336	32.6708	34.6129	22.1508	28.5116
64.6999	17.4467	24.746	24.0839	56.3173	3.17726	33.148	12.0308	35.323
71.1448	29.8275	38.427	70.6463	51.872	51.0225	38.4051	18.2617	37.8922
56.6657	22.0769	39.2299	67.3264	71.4784	35.5288	40.4509	29.9333	30.7239
38.7938	11.5873	14.1097	37.7313	52.3581	8.99546	17.0178	7.33019	14.9553
37.1927	23.0029	16.6935	76.3096	84.5145	20.8066	64.7844	23.8264	12.7771
78.3538	100.899	154.652	90.0464	156.004	28.2193	28.9037	63.2779	86.2829
58.1123	19.3863	24.5046	45.6934	59.7137	60.2641	48.5459	34.1569	23.6558
74.2525	58.9866	71.0589	58.6634	104.53	41.8882	54.5263	38.1297	44.9367
62.7031	49.9826	57.0937	87.8665	113.189	52.0244	58.669	32.111	12.3739
37.3843	21.5093	32.8298	40.2259	36.479	21.0399	31.4299	21.0782	11.7811
56.5028	71.8096	91.2154	61.5603	82.0775	29.8836	77.567	45.9348	31.0845
65.891	21.2448	47.0021	50.4905	78.7605	45.9852	35.1255	20.216	27.2132
40.8461	73.3782	62.5231	57.9011	41.3048	56.3004	7.81719	12.2501	60.2908
72.1665	42.0404	39.4838	24.2803	49.2411	62.0748	29.0429	21.6858	21.4424
46.7574	40.6875	54.5254	32.7508	35.2043	39.6609	62.3206	35.0154	28.6376
33.788	34.7952	62.2962	38.9027	45.3516	15.9051	59.6248	42.1475	36.2451
52.1617	72.365	89.2131	52.3466	67.8017	18.7481	40.8277	63.108	83.1747
52.3395	31.9372	13.5493	27.3346	55.9749	33.6057	50.5205	19.8035	34.9724
50.748	73.5028	62.0971	21.951	19.0092	19.6186	3.97608	46.3005	44.8814
79.5496	52.1148	54.7917	59.03	80.0572	34.3285	59.5168	28.0952	46.9955
81.7298	24.1593	18.8812	33.4211	38.5751	12.6082	14.3607	22.1904	28.0734
51.0711	49.2887	62.0225	41.8668	66.5072	50.1339	78.0041	50.4621	27.3241
65.9802	89.31	101.929	41.5887	56.7882	4.9515	36.5675	53.2829	118.094
83.6879	54.2574	62.8221	21.0626	27.0652	9.50362	18.1	38.5642	39.1875
85.8682	75.2946	77.516	64.6774	92.5024	51.8953	40.9573	29.6532	45.6434
46.2376	21.9552	22.5356	43.5655	44.9702	18.9123	67.1102	23.2604	7.65993
73.011	76.1773	81.836	20.1108	19.4041	76.23	59.2922	39.5505	66.1218
70.965	86.3201	80.5889	68.2862	85.1493	35.6535	89.1688	49.6938	49.6908
81.1295	75.6493	67.1331	48.5086	64.4404	31.568	26.5835	43.153	53.1021
65.1465	80.0511	94.2147	54.4817	77.4885	35.5342	57.9907	38.2062	40.4301
22.4677	9.90652	20.5403	41.3983	41.3548	34.5445	42.7413	17.7697	30.2044
36.8959	89.6011	127.293	53.875	62.0658	22.1297	35.6608	47.3389	82.5416
65.0214	56.1345	59.2602	65.6549	51.7555	41.2016	59.9445	36.4989	31.3977
90.399	81.0363	102.445	59.3867	53.7947	32.6944	43.031	32.0468	65.6864
72.1399	48.209	24.8056	39.1375	20.2286	25.8868	43.5238	17.3763	29.8154
80.9172	421.92	575.366	185.048	251.285	160.631	223.89	273.341	551.762
61.3093	307.347	417.771	114.975	160.607	55.4039	122.081	148.028	255.466
85.3253	49.542	65.2272	36.4031	41.7141	29.1313	41.5191	19.3672	40.4848
64.7952	20.1716	18.1352	23.951	15.3986	12.3581	8.55734	11.322	35.6235
48.2844	17.6713	25.4902	5.10798	22.8383	27.6364	22.1165	29.5866	22.3061
65.1959	41.0843	28.5854	27.0236	89.1592	2.55769	50.0999	26.4936	20.9698
67.3387	81.7541	108.818	41.5986	62.5813	18.9197	17.5855	27.0489	54.7826
55.751	68.4841	90.5753	78.7442	82.1745	77.2664	41.2661	28.9824	23.9089
57.2071	32.318	15.134	19.5542	20.6743	31.8665	36.741	13.9439	6.89491
64.6909	83.5168	109.356	39.34	59.221	69.0274	54.2005	37.2884	46.2539
60.8221	38.0106	25.9055	18.9039	38.8104	81.2955	47.7217	17.2095	21.9045
50.5652	35.3145	24.6632	31.6342	34.0959	53.9445	25.114	22.3137	24.2572
54.8307	122.597	151.823	60.78	88.2025	49.3333	69.5961	73.8529	116.847
41.843	31.1785	28.3918	26.8825	41.2622	49.0174	37.0995	16.6141	20.929
39.8623	36.6299	54.7902	40.4359	63.1339	9.55667	31.7277	34.0673	34.2195
36.1	38.1126	60.5523	35.0462	85.3809	61.8865	38.2144	43.2063	28.5412
64.2455	32.5273	43.0551	43.4648	75.6066	73.516	72.0942	29.2371	31.0239
61.8416	70.6724	72.4074	69.7064	70.5893	22.5211	46.959	66.4127	38.5188
69.2345	11.9734	10.1805	10.3451	20.867	20.3197	67.6134	18.4264	11.898
63.078	24.502	20.925	62.4925	95.7866	31.9343	76.9624	27.7767	3.83919
54.1622	2.89713	8.13599	22.0414	37.7846	43.8473	55.8143	10.3166	11.9757
	40.5215	44.1155	50.6749	80.3084	50.1835	44.9493	50.9776	20.2452
76.9353	175.975	260.85	111.111	222.35	79.0034	108.305	120.333	161.517
52.9648	55.465	111.657	42.8482	56.1854	53.7748	58.3556	12.946	48.6897
33.2752	42.7411	60.1428	47.1842	26.9314	38.9145	30.8012	35.1045	67.8994
62.6065	132.428	149.187	56.9678	83.1343	62.6964	68.6768	43.2989	79.9791
38.4595	76.9881	49.2884	40.8511	41.7885	44.3967	29.563	22.8223	41.2439
44.8736	24.8553	5.25536	11.008	18.7512	42.3901	70.1158	13.1716	23.4824
47.676	39.3497	36.2038	35.8429	50.0488	65.3539	69.5441	25.247	25.4367
65.5967	139.468	272.643	94.8923	156.617	155.484	260.339	91.9734	150.335
54.9445	85.2299	105.897	72.7833	109.458	61.1037	58.2051	65.3634	58.7775
56.6306	111.084	159.853	101.708	98.7364	51.3333	42.7941	64.478	88.3408
64.819	26.5673	27.3709	35.8681	31.5204	14.8076	22.1367	18.4128	38.7604
51.9319	95.1367	137.228	47.2586	86.5346	41.0259	40.4738	63.5557	95.9367
32.6397	11.325	42.702	22.3872	29.4387	136.065	95.3803	23.8453	17.4396
84.3641	27.2325	49.8184	69.9789	34.1208	15.9211	17.9144	15.7284	57.7016
75.3336	234.143	380.678	162.109	223.201	104.742	159.817	134.253	233.901
76.4475	116.586	146.705	48.0102	77.3939	32.4709	79.9956	29.9937	86.4478
59.0615	50.6442	57.8164	53.2258	66.7384	45.8658	20.5844	48.1256	41.4716
64.5899	65.1156	83.0162	62.781	72.2057	29.031	28.8955	39.2545	40.9407
60.4643	165.15	245.212	149.234	208.141	76.1264	85.8176	99.3739	111.538
51.8362	24.7341	23.0108	28.5025	72.0438	43.5913	34.9772	22.0291	3.00213
72.2244	55.7182	82.9703	62.1875	113.961	29.8803	53.1585	38.0075	39.5911
66.4386	51.0083	34.7961	32.8583	51.8801	43.2056	44.2298	24.5673	16.3284
46.1381	22.3115	24.9991	53.4749	23.2728	23.3714	39.2704	13.5455	31.0058
64.2029	43.6035	56.9844	44.442	104.7	54.2586	44.8074	18.8408	19.8396
59.43	52.4024	35.7163	56.3082	98.4177	29.4397	37.6682	22.469	30.4963
60.1952	26.4634	19.9911	32.8252	33.2443	11.3524	31.1147	22.6288	22.323
63.2983	36.4707	25.8255	53.6007	64.758	27.5672	57.9664	26.8394	17.2555
53.1008	54.4286	18.464	37.9864	29.6041	65.7505	94.6223	33.8996	13.8258
64.616	68.5463	93.731	86.5958	123.236	67.7571	63.9053	44.6418	50.3506
70.307	96.1318	127.587	61.4842	74.3831	25.331	29.2588	45.6189	44.5472
40.42	33.2335	34.9419	47.0895	73.0167	46.799	55.3402	15.7548	17.9008
43.3331	27.5733	48.0445	31.5923	45.1199	58.4657	34.9463	19.3329	10.4111
41.5177	50.3907	51.0123	39.6774	36.9308	31.2175	45.6577	18.8428	13.1
89.1859	77.2085	109.149	66.4952	85.2706	55.6166	125.257	53.1937	74.0831
50.5562	13.2477	19.4795	17.2343	29.3496	73.495	66.2329	14.627	16.6932
65.7101	81.0809	92.2248	60.8398	106.959	43.1962	59.855	38.7749	65.96
61.8457	75.9696	115.736	66.3034	88.7943	43.1234	38.5775	26.6882	33.0711
37.7043	53.7394	37.2452	32.4345	90.8217	59.1037	50.1204	45.1347	26.5024
64.0653	63.2276	93.4806	51.3825	67.9894	52.3171	86.9766	56.1233	64.6384
69.3179	99.7144	137.138	48.994	88.2899	35.272	50.3456	57.9429	66.4805
68.6313	63.1572	88.4188	62.7527	71.31	37.1412	81.9993	41.975	19.5868
63.6203	122.173	167.741	73.4347	96.401	33.0458	30.3825	55.1678	86.1822
67.7401	100.858	151.511	90.6598	123.185	49.7561	72.6523	67.1411	92.2302
[truncated: 13,123 more rows]

## Sheet: figure2d
State (User order)	H3K27me3_optimalPeak_DESeq2_nuclei_DNAmi_bigger_than_WT.bed	H3K27me3_optimalPeak_DESeq2_nuclei_DNAmi_smaller_than_WT.bed	H3K27me3_optimalPeak_DESeq2_nuclei_DNAmi_insig.bed
1_GapArtf1	0.05417	0.02559	0.04164
2_GapArtf2	0.33388	0.03354	0.13948
3_GapArtf3	5.32591	3.73728	3.85656
4_Quies1	0.01988	2e-05	0.00081
5_Quies2	0.15713	0.00393	0.00853
6_Quies3	0.17503	0.00813	0.03669
7_Quies4	0.18332	0.0033	0.0432
8_Quies5	0.15648	0.12835	0.25906
9_HET1	0.82232	0.00549	0.0391
10_HET2	11.6348	0.22456	1.00953
11_HET3	0.03715	0.01007	0.00828
12_HET4	0.05682	0.00239	0.01396
13_HET5	4.28461	0.21051	0.88191
14_HET6	3.07366	0.07491	0.88797
15_HET7	1.95967	0.04989	0.46367
16_HET8	2.61012	0.57567	1.45845
17_HET9	0.11143	0.00367	0.02843
18_ReprPC1	5.31319	67.3919	71.4788
19_ReprPC2	3.3224	36.3206	33.7315
20_ReprPC3	1.2106	0.30196	0.60809
21_ReprPC4	0.53767	0.06657	0.20032
22_ReprPC5	16.6126	1.60055	7.08424
23_ReprPC6	4.92031	0.11545	0.8777
24_ReprPC7	15.7139	0.54845	3.03057
25_ReprPC8	0.65215	0.00406	0.08968
26_ReprPC9	2.27146	14.674	22.354
27_Acet1	9.755	0.49384	2.70528
28_Acet2	0.46852	0.01524	0.06035
29_Acet3	0.33317	0.00572	0.04346
30_Acet4	2.04194	0.7904	0.8264
31_Acet5	0.28483	0.03545	0.03881
32_Acet6	0.18383	0.09783	0.08398
33_Acet7	2.28195	0.7896	1.15578
34_Acet8	1.23062	0.16336	0.30568
35_EnhWk1	0.06331	0.00575	0.01065
36_EnhWk2	5.83582	1.30733	2.50899
37_EnhWk3	1.15104	0.10308	0.25097
38_EnhWk4	0.13318	0.01044	0.01887
39_EnhWk5	0.55222	0.05118	0.14077
40_EnhWk6	0.56075	0.15104	0.17872
41_EnhWk7	0.27306	0.10517	0.14574
42_EnhWk8	0.05291	0.07888	0.06124
43_EnhA1	1.95948	2.58705	2.19629
44_EnhA2	1.18925	0.36438	0.45059
45_EnhA3	0.33656	0.43937	0.34886
46_EnhA4	0.0853	0.25515	0.21028
47_EnhA5	0.06192	0.03998	0.06372
48_EnhA6	1.35322	0.29838	0.49488
49_EnhA7	6.91943	2.62114	3.31467
50_EnhA8	3.84291	3.48605	2.91525
51_EnhA9	1.84193	1.79668	1.35582
52_EnhA10	0.53502	0.66188	0.69925
53_EnhA11	0.59152	0.0474	0.19167
54_EnhA12	2.54226	0.67896	1.21566
55_EnhA13	0.18545	0.05087	0.05377
56_EnhA14	2.8162	0.4084	1.02428
57_EnhA15	0.47047	0.02126	0.11618
58_EnhA16	0.62949	0.10324	0.20928
59_EnhA17	0.15668	0.40758	0.23506
60_EnhA18	0.36514	0.66206	0.59166
61_EnhA19	0.99	0.95051	0.74378
62_EnhA20	0.04313	0.01106	0.01685
63_TxEnh1	0.18956	0.11128	0.28658
64_TxEnh2	0.12439	0.09405	0.20053
65_TxEnh3	1.15472	0.02625	0.21032
66_TxEnh4	0.9584	0.41379	0.41468
67_TxEnh5	4.5105	0.86309	1.34411
68_TxEnh6	1.20133	0.44151	0.42514
69_TxEnh7	1.98604	1.12051	1.6762
70_TxEnh8	0.571	0.18841	0.14332
71_TxWk1	0.22972	0.01082	0.0316
72_TxWk2	5.38152	0.21644	0.66082
73_Tx1	0.07509	0.02848	0.03016
74_Tx2	0.101	0.01829	0.03582
75_Tx3	0.99732	0.14001	0.46113
76_Tx4	0.11304	0.00825	0.00966
77_Tx5	0.48375	0.03454	0.07284
78_Tx6	0.00509	0.00032	0.00073
79_Tx7	0.00748	0.01455	0.00298
80_Tx8	0.27235	0.03965	0.08639
81_TxEx1	0.06538	0	0.07797
82_TxEx2	0.07574	0	0.02926
83_TxEx3	1.29056	0.06518	0.18845
84_TxEx4	0.50192	1.78381	0.97783
85_znf1	0.44289	0.01911	0.16156
86_znf2	0.58917	0	0.28424
87_DNase1	2.24372	1.82239	2.83809
88_BivProm1	4.47985	85.2187	48.0894
89_BivProm2	5.50984	75.765	62.4265
90_BivProm3	15.0979	23.2416	22.3462
91_BivProm4	2.81793	26.1395	20.8614
92_PromF1	6.56689	5.95775	6.57529
93_PromF2	2.99191	9.89711	5.74168
94_PromF3	1.33696	9.93747	5.45972
95_PromF4	0.449	5.35374	3.35606
96_PromF5	2.45145	56.194	25.4073
97_PromF6	0.39346	2.46035	1.04543
98_PromF7	0.1834	2.03529	0.92634
99_TSS1	1.63217	15.389	8.96864
100_TSS2	5.00798	27.2061	17.3372
Base	0.421874	0.33337	0.794652

## Sheet: figure2g
	CAU	K562_PE
cluster_0	448	294
cluster_1	102	288

## Sheet: figure3d_flagstat
mCT_gDNA.flagstat.txt:191086672 + 0 properly paired (100.00% : N/A)
mCT_gDNA_subsampled_100000000.flagstat.txt:100019316 + 0 properly paired (100.00% : N/A)
mCT_gDNA_subsampled_10000000.flagstat.txt:10001846 + 0 properly paired (100.00% : N/A)
mCT_gDNA_subsampled_20000000.flagstat.txt:19998474 + 0 properly paired (100.00% : N/A)
mCT_gDNA_subsampled_2000000.flagstat.txt:2001987 + 0 properly paired (100.00% : N/A)
mCT_gDNA_subsampled_50000000.flagstat.txt:50007758 + 0 properly paired (100.00% : N/A)
mCT_gDNA_subsampled_5000000.flagstat.txt:5001478 + 0 properly paired (100.00% : N/A)
mCT_nuclei.flagstat.txt:101215881 + 0 properly paired (100.00% : N/A)
mCT_nuclei_subsampled_100000000.flagstat.txt:99993002 + 0 properly paired (100.00% : N/A)
mCT_nuclei_subsampled_10000000.flagstat.txt:10003325 + 0 properly paired (100.00% : N/A)
mCT_nuclei_subsampled_20000000.flagstat.txt:20001262 + 0 properly paired (100.00% : N/A)
mCT_nuclei_subsampled_2000000.flagstat.txt:2001062 + 0 properly paired (100.00% : N/A)
mCT_nuclei_subsampled_50000000.flagstat.txt:50000864 + 0 properly paired (100.00% : N/A)
mCT_nuclei_subsampled_5000000.flagstat.txt:5003718 + 0 properly paired (100.00% : N/A)
pA_gDNA.flagstat.txt:43185923 + 0 properly paired (100.00% : N/A)
pA_gDNA_subsampled_100000000.flagstat.txt:13625708 + 0 properly paired (100.00% : N/A)
pA_gDNA_subsampled_10000000.flagstat.txt:10000563 + 0 properly paired (100.00% : N/A)
pA_gDNA_subsampled_20000000.flagstat.txt:19995302 + 0 properly paired (100.00% : N/A)
pA_gDNA_subsampled_2000000.flagstat.txt:1998767 + 0 properly paired (100.00% : N/A)
pA_gDNA_subsampled_50000000.flagstat.txt:6808606 + 0 properly paired (100.00% : N/A)
pA_gDNA_subsampled_5000000.flagstat.txt:4997797 + 0 properly paired (100.00% : N/A)
pA_nuclei.flagstat.txt:26903549 + 0 properly paired (100.00% : N/A)
pA_nuclei_subsampled_100000000.flagstat.txt:19283062 + 0 properly paired (100.00% : N/A)
pA_nuclei_subsampled_10000000.flagstat.txt:9995568 + 0 properly paired (100.00% : N/A)
pA_nuclei_subsampled_20000000.flagstat.txt:19995515 + 0 properly paired (100.00% : N/A)
pA_nuclei_subsampled_2000000.flagstat.txt:1998173 + 0 properly paired (100.00% : N/A)
pA_nuclei_subsampled_50000000.flagstat.txt:23091683 + 0 properly paired (100.00% : N/A)
pA_nuclei_subsampled_5000000.flagstat.txt:4996814 + 0 properly paired (100.00% : N/A)

## Sheet: figure3d_peak_coverage
sample	mean	std	min	0.25	0.5	0.75	max
mCT_gDNA_subsampled_10000000.bam	2.4	3.79	0	1	2	3	626
mCT_gDNA_subsampled_100000000.bam	23.95	33.6	0	12	20	31	6111
mCT_gDNA_subsampled_2000000.bam	0.48	1.03	0	0	0	1	138
mCT_gDNA_subsampled_20000000.bam	4.79	7.11	0	2	4	7	1246
mCT_gDNA_subsampled_5000000.bam	1.19	2.09	0	0	1	2	325
mCT_gDNA_subsampled_50000000.bam	11.98	17.08	0	6	10	16	3034
mCT_gDNA.bam	45.75	63.74	0	24	39	59	11789
mCT_nuclei_subsampled_10000000.bam	5.11	47.15	0	1	2	4	3965
mCT_nuclei_subsampled_100000000.bam	51.08	472.18	0	10	19	40	40154
mCT_nuclei_subsampled_2000000.bam	1.02	9.45	0	0	0	1	818
mCT_nuclei_subsampled_20000000.bam	10.22	94.53	0	2	4	8	8017
mCT_nuclei_subsampled_5000000.bam	2.56	23.58	0	0	1	2	1997
mCT_nuclei_subsampled_50000000.bam	25.55	236.24	0	5	10	20	20070
mCT_nuclei.bam	51.71	477.99	0	10	20	40	40627
pA_gDNA_subsampled_10000000.bam	0.67	5.14	0	0	0	1	572
pA_gDNA_subsampled_100000000.bam	0.92	6.97	0	0	0	1	777
pA_gDNA_subsampled_2000000.bam	0.13	1.1	0	0	0	0	123
pA_gDNA_subsampled_20000000.bam	1.34	10.19	0	0	1	2	1122
pA_gDNA_subsampled_5000000.bam	0.34	2.61	0	0	0	0	285
pA_gDNA_subsampled_50000000.bam	0.46	3.52	0	0	0	1	407
pA_gDNA.bam	2.9	21.85	0	1	2	4	2403
pA_nuclei_subsampled_10000000.bam	1.48	34.21	0	0	0	1	3043
pA_nuclei_subsampled_100000000.bam	2.86	65.91	0	0	1	2	5757
pA_nuclei_subsampled_2000000.bam	0.3	6.87	0	0	0	0	592
pA_nuclei_subsampled_20000000.bam	2.97	68.37	0	0	1	2	5973
pA_nuclei_subsampled_5000000.bam	0.74	17.12	0	0	0	0	1480
pA_nuclei_subsampled_50000000.bam	3.43	78.96	0	0	1	2	6820
pA_nuclei.bam	3.99	91.99	0	0	1	3	7944

## Sheet: figure3d_WGBS_estimate
Sample	Threshold	Percent	Reads in pairs	Reads for median coverage	Estimated WGBS reads	Fold differences
mCT_nuclei.bam	5	94.331	101000000	53600000	213000000	3.98
mCT_gDNA.bam	5	98.256	191000000	97200000	213000000	2.19
mCT_nuclei.bam	10	78.473	101000000	64500000	427000000	6.62
mCT_gDNA.bam	10	94.599	191000000	101000000	427000000	4.22
mCT_nuclei.bam	15	62.385	101000000	81100000	640000000	7.89
mCT_gDNA.bam	15	89.193	191000000	107000000	640000000	5.97
mCT_nuclei.bam	20	50.379	101000000	100000000	853000000	8.49
mCT_gDNA.bam	20	82.378	191000000	116000000	853000000	7.36
mCT_nuclei.bam	25	41.579	101000000	122000000	1070000000	8.76
mCT_gDNA.bam	25	74.518	191000000	128000000	1070000000	8.32
mCT_nuclei.bam	30	34.866	101000000	145000000	1280000000	8.82
mCT_gDNA.bam	30	66.105	191000000	145000000	1280000000	8.86
mCT_nuclei.bam	50	19.38	101000000	261000000	2130000000	8.17
mCT_gDNA.bam	50	35.106	191000000	272000000	2130000000	7.84

## Sheet: figure4c
State (User order)	FDR005_iPSC_ge_7M.bed	FDR005_16d_ge_7M.bed	FDR005_iPSC_le_7M.bed	FDR005_16d_le_7M.bed
1_GapArtf1	0	0	0	0
2_GapArtf2	0	0	0	0
3_GapArtf3	0	0	0	0
4_Quies1	0	0	0	0
5_Quies2	0	0	0	0
6_Quies3	0.01424	0	0	0
7_Quies4	0	0	0	0
8_Quies5	0	0	0	0
9_HET1	0	0	0	0
10_HET2	3.01736	3.48742	0.0994	0
11_HET3	0	0	0	0
12_HET4	0	0	0	0
13_HET5	0	0	0	0
14_HET6	0	0	0	0
15_HET7	0	0	0	0
16_HET8	0	0	0	0
17_HET9	0	0	0	0
18_ReprPC1	1.7969	0	62.6039	85.6859
19_ReprPC2	0.01564	0	0.61904	0
20_ReprPC3	0.01228	0.07243	0	0
21_ReprPC4	0	0	0	0
22_ReprPC5	0.51092	1.92834	0	0
23_ReprPC6	0.283	0.02829	0	0
24_ReprPC7	6.04996	5.95748	0	0
25_ReprPC8	0	0	0	0
26_ReprPC9	0	0	0	0
27_Acet1	1.27296	0	0	0
28_Acet2	0.01298	0.02605	0	0
29_Acet3	0	0	0	0
30_Acet4	0.42403	0	0	0
31_Acet5	0.07149	0	0	0
32_Acet6	0.25715	0	0	0
33_Acet7	4.12442	1.74352	0	0
34_Acet8	0	0	0	0
35_EnhWk1	0	0	0	0
36_EnhWk2	43.2191	29.6259	0	0
37_EnhWk3	1.28973	1.94264	0	0
38_EnhWk4	0.2784	0.42279	0	0
39_EnhWk5	0.03356	0	0	0
40_EnhWk6	0	0	0	0
41_EnhWk7	0	0	0	0
42_EnhWk8	0	0	0.18279	0
43_EnhA1	61.9302	77.1854	8.2495	0
44_EnhA2	16.5808	19.8792	0.10678	0
45_EnhA3	4.34766	5.40232	0	0
46_EnhA4	0	0	0	0
47_EnhA5	0.10403	0	0	0
48_EnhA6	12.455	12.0801	0	0
49_EnhA7	1.12557	0.31901	0	0
50_EnhA8	3.81454	4.95633	0.32944	0
51_EnhA9	10.1772	11.3079	0.27779	0
52_EnhA10	0	0	0	0
53_EnhA11	0.23538	0	0	0
54_EnhA12	2.83836	2.06939	0	0
55_EnhA13	0.07359	0	0	0
56_EnhA14	0.9374	0	0	0
57_EnhA15	0	0	0	0
58_EnhA16	0	0	0.02913	0
59_EnhA17	1.55214	0.94183	0	0
60_EnhA18	0.16112	1.23786	1.58239	0
61_EnhA19	2.93122	6.20387	13.7063	7.92882
62_EnhA20	0	0	0	0
63_TxEnh1	0.4365	0.87617	0	0
64_TxEnh2	0.36856	0	0	0
65_TxEnh3	0.68365	0	0	0
66_TxEnh4	7.88032	10.7612	0	3.81828
67_TxEnh5	5.30883	7.20502	1.17577	2.04738
68_TxEnh6	1.92965	0.90497	0	0
69_TxEnh7	12.2425	12.778	5.25738	0
70_TxEnh8	4.78367	4.30679	0	0
71_TxWk1	0.04572	0	0	0
72_TxWk2	0	0	0	0
73_Tx1	0.08185	0	0	0
74_Tx2	0.10805	0	0	0
75_Tx3	0.91051	1.82761	0	0
76_Tx4	0.22154	0	0	0
77_Tx5	0.18123	0	0	0
78_Tx6	0.03924	0	0	0
79_Tx7	0	0	0	0
80_Tx8	0.36712	0.503	0	0
81_TxEx1	0	0	0	0
82_TxEx2	0	0	0	0
83_TxEx3	0	0	0	0
84_TxEx4	18.5975	27.4391	5.83343	1.47541
85_znf1	0	0	0	0
86_znf2	0	0	0	0
87_DNase1	1.0753	0.75372	1.78234	3.62218
88_BivProm1	4.17362	2.85945	85.7831	77.8653
89_BivProm2	7.01493	8.60725	195.647	190.912
90_BivProm3	27.2568	29.7262	23.6461	12.931
91_BivProm4	14.5663	14.1649	14.9276	22.1519
92_PromF1	18.6418	13.0957	23.7397	7.60834
93_PromF2	43.448	56.1111	18.2803	33.9671
94_PromF3	11.5544	0.30295	13.5097	20.2958
95_PromF4	0.73113	0	3.79314	7.70864
96_PromF5	8.96163	7.04052	68.7093	101.178
97_PromF6	1.02549	0.35856	0	0
98_PromF7	0.63973	0	0	0
99_TSS1	0	0	2.77162	1.491
100_TSS2	2.875	0	12.3312	4.29283
Base	0.00378643	0.00188638	0.00258352	0.00127125

## Sheet: fig4d_DESeq2_day16_vs_day210
seqnames	start	end	width	strand	Conc	Conc_16d	Conc_7M	Fold	p.value	FDR	annotation	geneChr	geneStart	geneEnd	geneLength	geneStrand	geneId	transcriptId	distanceToTSS	ENTREZID	SYMBOL	GENENAME
1	156510572	156510972	401	*	3.86709	4.85098	0	4.4416	7.57973e-08	0.00624463	Promoter (<=1kb)	1	156509854	156511681	1828	1	ENSG00000260460	ENST00000564032	718	NA	NA	NA
3	13041574	13041974	401	*	4.34653	5.31873	0	4.16828	7.95113e-08	0.00624463	Intron (ENST00000613206/ENSG00000144711, intron 1 of 13)	3	12897043	13073429	176387	2	ENSG00000144711	ENST00000613206	31455	9922	IQSEC1	IQ motif and Sec7 domain ArfGEF 1
12	124518247	124518647	401	*	3.98401	4.95417	0	3.9739	1.86343e-07	0.00636173	Promoter (<=1kb)	12	124419959	124518294	98336	2	ENSG00000196498	ENST00000420698	0	9612	NCOR2	nuclear receptor corepressor 2
22	46078719	46079119	401	*	4.32263	5.28552	0.0232094	3.90045	1.88601e-07	0.00636173	Intron (ENST00000794299/ENSG00000197182, intron 1 of 4)	22	46044954	46106068	61115	1	ENSG00000197182	ENST00000794299	33765	400931	MIRLET7BHG	MIRLET7B host gene
22	46074121	46074521	401	*	4.34344	5.26941	1.02207	3.8858	2.10299e-07	0.00636173	Intron (ENST00000794299/ENSG00000197182, intron 1 of 4)	22	46044954	46106068	61115	1	ENSG00000197182	ENST00000794299	29167	400931	MIRLET7BHG	MIRLET7B host gene
6	164085776	164086176	401	*	3.2673	4.2673	0	4.51811	3.19867e-07	0.00636173	Promoter (<=1kb)	6	164085821	164086323	503	1	ENSG00000310516	ENST00000850552	0	NA	NA	NA
22	46081544	46081944	401	*	3.89416	4.86348	0	3.81636	5.35029e-07	0.00776163	Exon (ENST00000795189/ENSG00000303516, exon 1 of 2)	22	46044954	46106068	61115	1	ENSG00000197182	ENST00000794299	36590	400931	MIRLET7BHG	MIRLET7B host gene
13	29510861	29511261	401	*	4.26351	5.19485	0.836279	3.54441	6.2594e-07	0.00782833	3' UTR	13	29509414	29595688	86275	2	ENSG00000139514	ENST00000380752	84427	6541	SLC7A1	solute carrier family 7 member 1
8	8325054	8325454	401	*	3.18238	4.18238	0	4.25527	6.94006e-07	0.00782833	Intron (ENST00000615670/ENSG00000275342, intron 5 of 5)	8	8317736	8386439	68704	2	ENSG00000275342	ENST00000615670	60985	157285	PRAG1	PEAK1 related, kinase-activating pseudokinase 1
11	134032252	134032652	401	*	3.3911	4.37915	0	4.09322	7.32399e-07	0.00782833	Promoter (<=1kb)	11	134032387	134045862	13476	1	ENSG00000204241	ENST00000662392	0	100128239	LINC02731	long intergenic non-protein coding RNA 2731
7	4940245	4940645	401	*	4.23786	5.18058	0.554626	3.35492	7.91845e-07	0.00782833	Intron (ENST00000406755/ENSG00000136297, intron 1 of 7)	7	4905989	4959191	53203	2	ENSG00000136297	ENST00000406755	18546	221938	MMD2	monocyte to macrophage differentiation associated 2
10	16593658	16594058	401	*	3.24679	4.17264	0	3.78778	8.16191e-07	0.00782833	Intron (ENST00000377921/ENSG00000148484, intron 7 of 7)	10	16590611	16817383	226773	2	ENSG00000148484	ENST00000377921	223325	6251	RSU1	Ras suppressor protein 1
9	37916312	37916712	401	*	4.0983	5.02174	0.824158	3.0687	8.41984e-07	0.00782833	3' UTR	9	37915898	38069227	153330	2	ENSG00000107338	ENST00000377707	152515	6461	SHB	SH2 domain containing adaptor protein B
9	132833663	132834063	401	*	3.95118	4.84455	1.14006	3.30998	1.09372e-06	0.00858984	Intron (ENST00000298545/ENSG00000165695, intron 5 of 12)	9	132725578	132878284	152707	2	ENSG00000165695	ENST00000298545	44221	158067	AK8	adenylate kinase 8
14	104514239	104514639	401	*	4.0734	4.93759	1.59686	2.87579	1.18591e-06	0.00901344	Intron (ENST00000415614/ENSG00000258986, intron 3 of 3)	14	104474678	104604759	130082	2	ENSG00000258986	ENST00000415614	90120	388021	TMEM179	transmembrane protein 179
16	72426100	72426500	401	*	3.13469	4.13469	0	4.02489	1.26733e-06	0.0093312	Promoter (<=1kb)	16	72425611	72426873	1263	1	ENSG00000260664	ENST00000766707	489	NA	NA	NA
10	514180	514580	401	*	4.53391	5.4186	1.83147	3.12882	1.61824e-06	0.009618	Intron (ENST00000280886/ENSG00000151240, intron 1 of 36)	10	274201	689668	415468	2	ENSG00000151240	ENST00000280886	175088	22982	DIP2C	disco interacting protein 2 homolog C
7	102175771	102176171	401	*	4.01084	4.96668	0	3.40383	1.62736e-06	0.009618	Intron (ENST00000437600/ENSG00000257923, intron 10 of 22)	7	101815904	102283958	468055	1	ENSG00000257923	ENST00000437600	359867	1523	CUX1	cut like homeobox 1
7	70630800	70631200	401	*	3.04859	4.04859	0	3.82145	1.89032e-06	0.0101509	Intron (ENST00000644939/ENSG00000158321, intron 5 of 18)	7	69598296	70792867	1194572	1	ENSG00000158321	ENST00000644939	1032504	26053	AUTS2	activator of transcription and developmental regulator AUTS2
1	234723057	234723457	401	*	3.31498	4.29131	0	3.57513	1.92822e-06	0.0101509	Promoter (<=1kb)	1	234724042	234731643	7602	1	ENSG00000227630	ENST00000437601	-585	100506810	LINC01132	long intergenic non-protein coding RNA 1132
4	3304851	3305251	401	*	4.19127	5.08807	1.33466	2.93487	1.93873e-06	0.0101509	Intron (ENST00000336727/ENSG00000159788, intron 1 of 17)	4	3293021	3439913	146893	1	ENSG00000159788	ENST00000336727	11830	6002	RGS12	regulator of G protein signaling 12
15	69540597	69540997	401	*	2.80362	3.78795	0	3.63386	2.0879e-06	0.0106943	Intron (ENST00000668790/ENSG00000245750, intron 3 of 6)	15	69462921	69571440	108520	1	ENSG00000245750	ENST00000668790	77676	145837	DRAIC	downregulated RNA in cancer, inhibitor of cell invasion and migration
14	68789603	68790003	401	*	4.29063	5.17913	1.54158	3.25039	2.18738e-06	0.010706	Promoter (1-2kb)	14	68787660	68791243	3584	2	ENSG00000185650	ENST00000555997	1240	677	ZFP36L1	ZFP36 ring finger protein like 1
14	103544483	103544883	401	*	4.11757	5.01267	1.28382	3.10254	2.78352e-06	0.0126122	Distal Intergenic	14	103550345	103550406	62	1	ENSG00000252469	ENST00000516660	-5462	106479085	RNU7-160P	RNA, U7 small nuclear 160 pseudogene
1	2532238	2532638	401	*	4.52942	5.41144	1.85867	2.68889	2.89907e-06	0.0128879	Promoter (2-3kb)	1	2530064	2547460	17397	1	ENSG00000272449	ENST00000644246	2174	NA	NA	NA
22	42317305	42317705	401	*	3.3214	4.23961	0.140062	3.25598	3.12987e-06	0.0129594	Promoter (<=1kb)	22	42211513	42318239	106727	2	ENSG00000100207	ENST00000675876	534	6942	TCF20	transcription factor 20
15	95170063	95170463	401	*	2.91923	3.90478	0	3.4398	3.17308e-06	0.0129594	Exon (ENST00000747043/ENSG00000297304, exon 1 of 2)	15	95166065	95326890	160826	2	ENSG00000248441	ENST00000698309	156427	400456	LETR1	lymphatic endothelial transcriptional regulator lncRNA 1
17	1005345	1005745	401	*	4.52109	5.40279	1.85412	2.81057	3.24518e-06	0.0129594	3' UTR	17	1003519	1179981	176463	2	ENSG00000159842	ENST00000302538	174236	29	ABR	ABR activator of RhoGEF and GTPase
16	85586247	85586647	401	*	3.72102	4.6754	0	3.16268	3.37943e-06	0.0132707	Intron (ENST00000637419/ENSG00000131149, intron 2 of 2)	16	85169525	85634132	464608	1	ENSG00000131149	ENST00000637419	416722	23199	GSE1	Gse1 coiled-coil protein
11	111735470	111735870	401	*	3.14409	4.11926	0	3.30374	3.50226e-06	0.0135275	Intron (ENST00000311129/ENSG00000137713, intron 15 of 15)	11	111726908	111766382	39475	2	ENSG00000137713	ENST00000311129	30512	5519	PPP2R1B	protein phosphatase 2 scaffold subunit Abeta
9	79257748	79258148	401	*	3.39787	4.31301	0.268108	3.18472	3.65638e-06	0.013664	Distal Intergenic	9	79299836	79307558	7723	1	ENSG00000301920	ENST00000782910	-41688	NA	NA	NA
9	14306852	14307252	401	*	3.81395	4.67559	1.36304	2.75551	3.70599e-06	0.013664	Exon (ENST00000380959/ENSG00000147862, exon 2 of 9)	9	14081848	14313985	232138	2	ENSG00000147862	ENST00000380959	6733	4781	NFIB	nuclear factor I B
5	138874009	138874409	401	*	2.43431	3.43431	0	3.39573	3.71159e-06	0.013664	Promoter (<=1kb)	5	138874038	138904387	30350	1	ENSG00000044115	ENST00000518381	0	1495	CTNNA1	catenin alpha 1
17	17414202	17414602	401	*	3.25646	4.20671	0	3.0311	3.90001e-06	0.0139226	Distal Intergenic	17	17398874	17408409	9536	2	ENSG00000300301	ENST00000770697	-5793	NA	NA	NA
10	22554614	22555014	401	*	3.96909	4.90088	0.532638	2.87576	3.99011e-06	0.0139441	Intron (ENST00000376573/ENSG00000150867, intron 6 of 9)	10	22534854	22714578	179725	2	ENSG00000150867	ENST00000376573	159564	5305	PIP4K2A	phosphatidylinositol-5-phosphate 4-kinase type 2 alpha
19	478934	479334	401	*	3.75742	4.65382	0.906353	2.8351	4.0244e-06	0.0139441	Distal Intergenic	19	463361	474983	11623	2	ENSG00000181781	ENST00000315489	-3951	284451	CIMAP1D	CIMAP1 family member D
22	41557509	41557909	401	*	3.36133	4.29145	0	2.81312	4.21139e-06	0.0143649	Intron (ENST00000664614/ENSG00000286491, intron 1 of 1)	22	41551699	41560990	9292	2	ENSG00000286491	ENST00000664614	3081	105373044	LOC105373044	uncharacterized LOC105373044
14	96091231	96091631	401	*	3.79071	4.70043	0.747614	2.96665	4.26776e-06	0.0143649	3' UTR	14	96039362	96093971	54610	1	ENSG00000227051	ENST00000555004	51869	56967	C14orf132	chromosome 14 open reading frame 132
2	111161840	111162240	401	*	3.30117	4.25296	0	2.97423	4.61504e-06	0.0146415	Intron (ENST00000715206/ENSG00000153094, intron 3 of 3)	2	111120366	111168444	48079	1	ENSG00000153094	ENST00000715206	41474	10018	BCL2L11	BCL2 like 11
11	75557974	75558374	401	*	2.93695	3.92267	0	3.22114	4.62327e-06	0.0146415	Distal Intergenic	11	75562056	75572783	10728	1	ENSG00000149257	ENST00000533603	-3682	871	SERPINH1	serpin family H member 1
8	122797661	122798061	401	*	3.09646	4.05393	0	3.02679	4.66066e-06	0.0146415	Intron (ENST00000314393/ENSG00000178764, intron 1 of 3)	8	122781655	122974510	192856	1	ENSG00000178764	ENST00000314393	16006	22882	ZHX2	zinc fingers and homeoboxes 2
5	14440967	14441367	401	*	3.59767	4.52103	0.325167	2.97046	5.41572e-06	0.0164192	Promoter (<=1kb)	5	14441043	14481618	40576	1	ENSG00000038382	ENST00000639876	0	7204	TRIO	trio Rho guanine nucleotide exchange factor
18	55406927	55407327	401	*	2.22912	3.22912	0	3.10019	5.76066e-06	0.0169661	Intron (ENST00000354452/ENSG00000196628, intron 5 of 19)	18	55222185	55588192	366008	2	ENSG00000196628	ENST00000354452	180865	6925	TCF4	transcription factor 4
12	116970137	116970537	401	*	3.60346	4.54597	0	2.79735	5.98086e-06	0.0172546	Intron (ENST00000652555/ENSG00000174989, intron 5 of 10)	12	116910950	117031148	120199	1	ENSG00000174989	ENST00000652555	59187	26259	FBXW8	F-box and WD repeat domain containing 8
3	181719527	181719927	401	*	3.18089	4.14081	0	2.93584	6.10447e-06	0.0173288	Intron (ENST00000660576/ENSG00000242808, intron 6 of 6)	3	180989770	181742884	753115	1	ENSG00000242808	ENST00000660576	729757	347689	SOX2-OT	SOX2 overlapping transcript
1	7645388	7645788	401	*	3.8079	4.65958	1.45235	2.48503	7.00897e-06	0.0188591	Intron (ENST00000303635/ENSG00000171735, intron 7 of 22)	1	6785454	7769706	984253	1	ENSG00000171735	ENST00000303635	859934	23261	CAMTA1	calmodulin binding transcription activator 1
7	74306392	74306792	401	*	4.13139	5.04431	1.03777	2.8776	7.01592e-06	0.0188591	Intron (ENST00000223398/ENSG00000106665, intron 1 of 16)	7	74289407	74405935	116529	1	ENSG00000106665	ENST00000223398	16985	7461	CLIP2	CAP-Gly domain containing linker protein 2
8	101109104	101109504	401	*	3.89808	4.76839	1.35809	2.60146	7.09182e-06	0.0188591	Intron (ENST00000746645/ENSG00000253395, intron 2 of 3)	8	101103807	101126588	22782	2	ENSG00000253395	ENST00000746645	17084	NA	NA	NA
15	101127720	101128120	401	*	2.64353	3.60564	0	2.87506	7.12381e-06	0.0188591	Promoter (<=1kb)	15	101126570	101127886	1317	2	ENSG00000308955	ENST00000837491	0	NA	NA	NA
17	72124028	72124428	401	*	3.97708	4.84989	1.41034	2.77116	7.48952e-06	0.019607	3' UTR	17	72121020	72126416	5397	1	ENSG00000125398	ENST00000245479	3008	6662	SOX9	SRY-box transcription factor 9
9	136543921	136544321	401	*	4.22246	5.10777	1.51263	2.69611	8.64073e-06	0.0218911	Promoter (1-2kb)	9	136494433	136546048	51616	2	ENSG00000148400	ENST00000651671	1727	4851	NOTCH1	notch receptor 1
21	43369902	43370302	401	*	3.30348	4.20544	0.375446	2.61551	9.0848e-06	0.0227712	Distal Intergenic	21	43358147	43365330	7184	2	ENSG00000237989	ENST00000757979	-4572	101928399	LINC01679	long intergenic non-protein coding RNA 1679
17	57585916	57586316	401	*	3.20369	4.16603	0	2.66754	9.82118e-06	0.0243579	Intron (ENST00000416426/ENSG00000153944, intron 7 of 13)	17	57255851	57680121	424271	1	ENSG00000153944	ENST00000416426	330065	124540	MSI2	musashi RNA binding protein 2
9	127973682	127974082	401	*	3.23095	4.09581	0.747614	2.37139	1.06475e-05	0.0254465	Intron (ENST00000373095/ENSG00000167106, intron 1 of 10)	9	127940582	127980989	40408	2	ENSG00000167106	ENST00000373095	6907	399665	EEIG1	estrogen-induced osteoclastogenesis regulator 1
4	7591472	7591872	401	*	3.44304	4.3979	0	2.58548	1.0777e-05	0.0254465	Intron (ENST00000507866/ENSG00000184985, intron 3 of 26)	4	7192538	7742827	550290	1	ENSG00000184985	ENST00000507866	398934	57537	SORCS2	sortilin related VPS10 domain containing receptor 2
2	234974829	234975229	401	*	3.80147	4.72696	0.489199	2.58271	1.08572e-05	0.0254465	Intron (ENST00000392011/ENSG00000130147, intron 1 of 5)	2	234952017	235055714	103698	1	ENSG00000130147	ENST00000392011	22812	23677	SH3BP4	SH3 domain binding protein 4
5	1551588	1551988	401	*	3.815	4.69167	1.20551	2.4825	1.09261e-05	0.0254465	Promoter (<=1kb)	5	1541607	1551717	10111	2	ENSG00000291079	ENST00000721622	0	NA	NA	NA
17	29089647	29090047	401	*	3.98747	4.89941	0.909544	2.48412	1.09274e-05	0.0254465	3' UTR	17	29071122	29180398	109277	2	ENSG00000196535	ENST00000527372	90351	399687	MYO18A	myosin XVIIIA
17	67606386	67606786	401	*	2.28885	3.28885	0	2.59779	1.11083e-05	0.0254465	Intron (ENST00000580974/ENSG00000154217, intron 5 of 9)	17	67377281	67697256	319976	1	ENSG00000154217	ENST00000580974	229105	26207	PITPNC1	phosphatidylinositol transfer protein cytoplasmic 1
14	89625064	89625464	401	*	2.15647	3.15647	0	2.60042	1.11288e-05	0.0254465	Promoter (<=1kb)	14	89625416	89633485	8070	1	ENSG00000306652	ENST00000819958	0	NA	NA	NA
7	2460356	2460756	401	*	4.51448	5.37072	2.11619	2.28479	1.12321e-05	0.0254465	Distal Intergenic	7	2474728	2476398	1671	2	ENSG00000275572	ENST00000614228	15642	402635	GRIFIN	galectin-related inter-fiber protein
11	131584499	131584899	401	*	3.03507	3.86636	0.855335	2.48965	1.20649e-05	0.0263908	Intron (ENST00000374791/ENSG00000182667, intron 1 of 7)	11	131370478	132336822	966345	1	ENSG00000182667	ENST00000374791	214021	50863	NTM	neurotrimin
2	109130103	109130503	401	*	3.46962	4.3344	0.98714	2.49123	1.2071e-05	0.0263908	Promoter (<=1kb)	2	109129205	109504634	375430	1	ENSG00000172985	ENST00000309415	898	344558	SH3RF3	SH3 domain containing ring finger 3
18	58117594	58117994	401	*	3.74542	4.64937	0.788765	2.37305	1.25504e-05	0.026681	Intron (ENST00000400345/ENSG00000049759, intron 1 of 30)	18	58044226	58401539	357314	1	ENSG00000049759	ENST00000400345	73368	23327	NEDD4L	NEDD4 like E3 ubiquitin protein ligase
7	74479138	74479538	401	*	3.59926	4.52	0.373749	2.32658	1.25697e-05	0.026681	Intron (ENST00000265755/ENSG00000006704, intron 1 of 26)	7	74453790	74602590	148801	1	ENSG00000006704	ENST00000265755	25348	9569	GTF2IRD1	GTF2I repeat domain containing 1
20	62063771	62064171	401	*	4.68854	5.54861	2.25319	2.30146	1.28071e-05	0.0269421	Promoter (<=1kb)	20	62064019	62067570	3552	1	ENSG00000283078	ENST00000751840	0	NA	NA	NA
1	154847995	154848395	401	*	3.51604	4.40608	0.747614	2.34233	1.31444e-05	0.0269659	Intron (ENST00000271915/ENSG00000143603, intron 1 of 7)	1	154697455	154870281	172827	2	ENSG00000143603	ENST00000271915	21886	3782	KCNN3	potassium calcium-activated channel subfamily N member 3
14	99189314	99189714	401	*	4.34745	5.20881	1.89938	2.16651	1.32762e-05	0.0269659	Intron (ENST00000345514/ENSG00000127152, intron 2 of 2)	14	99169287	99271485	102199	2	ENSG00000127152	ENST00000345514	81771	64919	BCL11B	BCL11 transcription factor B
15	28887359	28887759	401	*	3.50925	4.44486	0	2.32135	1.37572e-05	0.0272385	Promoter (2-3kb)	15	28884483	29117717	233235	1	ENSG00000034053	ENST00000561069	2876	321	APBA2	amyloid beta precursor protein binding family A member 2
10	78656528	78656928	401	*	2.04167	3.04167	0	2.40116	1.40332e-05	0.0273043	Exon (ENST00000764681/ENSG00000230417, exon 1 of 2)	10	78632453	78744541	112089	2	ENSG00000228683	ENST00000764443	87613	NA	NA	NA
9	133888575	133888975	401	*	3.47512	4.34771	0.910714	2.38162	1.41048e-05	0.0273043	Intron (ENST00000406606/ENSG00000160293, intron 2 of 26)	9	133761894	133992281	230388	2	ENSG00000160293	ENST00000406606	103306	7410	VAV2	vav guanine nucleotide exchange factor 2
3	125148880	125149280	401	*	3.92021	4.80226	1.24913	2.25837	1.56199e-05	0.0286378	Intron (ENST00000393469/ENSG00000221955, intron 4 of 12)	3	125082638	125211399	128762	2	ENSG00000221955	ENST00000393469	62119	84561	SLC12A8	solute carrier family 12 member 8
8	129628669	129629069	401	*	2.88311	3.75034	0.375446	2.26989	1.56637e-05	0.0286378	Exon (ENST00000647094/ENSG00000229140, exon 2 of 2)	8	129351691	129680239	328549	2	ENSG00000229140	ENST00000446592	51170	137196	CCDC26	CCDC26 long non-coding RNA
19	16273197	16273597	401	*	2.82545	3.77396	0	2.31716	1.56794e-05	0.0286378	Distal Intergenic	19	16283694	16284309	616	1	ENSG00000289333	ENST00000687001	-10097	NA	NA	NA
19	3404483	3404883	401	*	4.21703	5.09577	1.58423	2.20861	1.60652e-05	0.0288944	Intron (ENST00000641145/ENSG00000141905, intron 2 of 10)	19	3314403	3469217	154815	1	ENSG00000141905	ENST00000641145	90080	4782	NFIC	nuclear factor I C
7	70432515	70432915	401	*	3.26696	4.20583	0	2.22274	1.66901e-05	0.0295374	Intron (ENST00000644939/ENSG00000158321, intron 4 of 18)	7	69598296	70792867	1194572	1	ENSG00000158321	ENST00000644939	834219	26053	AUTS2	activator of transcription and developmental regulator AUTS2
9	123452967	123453367	401	*	3.69312	4.58436	0.909544	2.12996	1.67988e-05	0.0295374	Intron (ENST00000473039/ENSG00000119522, intron 11 of 17)	9	123379654	123798515	418862	2	ENSG00000119522	ENST00000473039	345148	57706	DENND1A	DENN domain containing 1A
5	72179869	72180269	401	*	2.65584	3.54539	0	2.29479	1.70018e-05	0.0296729	5' UTR	5	72107234	72183823	76590	1	ENSG00000131711	ENST00000512974	72635	4131	MAP1B	microtubule associated protein 1B
17	79034012	79034412	401	*	3.58704	4.4368	1.24913	2.1126	1.73465e-05	0.0300519	Promoter (<=1kb)	17	79034185	79048247	14063	1	ENSG00000173918	ENST00000581774	0	114897	C1QTNF1	C1q and TNF related 1
11	70522454	70522854	401	*	3.82271	4.66493	1.5518	1.9963	1.79311e-05	0.0303943	Intron (ENST00000601538/ENSG00000162105, intron 17 of 25)	11	70467854	71252577	784724	2	ENSG00000162105	ENST00000601538	729723	22941	SHANK2	SH3 and multiple ankyrin repeat domains 2
14	104169996	104170396	401	*	3.88826	4.72938	1.62684	2.07245	1.85203e-05	0.0309477	Intron (ENST00000697132/ENSG00000066735, intron 5 of 14)	14	104136454	104180894	44441	1	ENSG00000066735	ENST00000697132	33542	26153	KIF26A	kinesin family member 26A
15	100241860	100242260	401	*	3.14723	4.04144	0.325167	2.17277	1.91592e-05	0.0317899	Intron (ENST00000268070/ENSG00000140470, intron 7 of 21)	15	99971437	100341975	370539	2	ENSG00000140470	ENST00000268070	99715	170691	ADAMTS17	ADAM metallopeptidase with thrombospondin type 1 motif 17
18	23357989	23358389	401	*	2.95751	3.85137	0.140062	2.1675	1.94211e-05	0.0319065	Intron (ENST00000581444/ENSG00000134490, intron 11 of 15)	18	23197755	23437932	240178	2	ENSG00000134490	ENST00000581444	79543	85019	TMEM241	transmembrane protein 241
13	98451833	98452233	401	*	3.03605	3.93782	0.11068	2.16967	1.95649e-05	0.0319065	3' UTR	13	98445185	98577107	131923	2	ENSG00000102572	ENST00000539966	124874	8428	STK24	serine/threonine kinase 24
17	17440775	17441175	401	*	2.90126	3.85468	0	2.16752	1.96358e-05	0.0319065	Distal Intergenic	17	17443332	17445750	2419	2	ENSG00000297887	ENST00000751554	4575	NA	NA	NA
5	139659483	139659883	401	*	2.98752	3.92736	0	2.07292	2.15614e-05	0.0337146	Promoter (<=1kb)	5	139659555	139680818	21264	1	ENSG00000171604	ENST00000509238	0	51523	CXXC5	CXXC finger protein 5
10	103660416	103660816	401	*	3.79827	4.61743	1.7128	1.78146	2.25741e-05	0.0337146	Exon (ENST00000702190/ENSG00000289972, exon 2 of 2)	10	103594027	103855576	261550	2	ENSG00000107957	ENST00000369774	194760	9644	SH3PXD2A	SH3 and PX domains 2A
1	11701729	11702129	401	*	4.58251	5.43847	2.18681	1.91801	2.26276e-05	0.0337146	Intron (ENST00000294485/ENSG00000162490, intron 1 of 6)	1	11691710	11725857	34148	1	ENSG00000162490	ENST00000294485	10019	374946	DRAXIN	dorsal inhibitory axon guidance protein
11	134025117	134025517	401	*	3.66045	4.50438	1.3746	1.79709	2.27899e-05	0.0337146	Intron (ENST00000661634/ENSG00000255406, intron 1 of 1)	11	134008187	134028407	20221	1	ENSG00000255406	ENST00000661634	16930	107984414	LINC02730	long intergenic non-protein coding RNA 2730
9	113536819	113537219	401	*	4.4873	5.3366	2.15354	1.82086	2.29542e-05	0.0337146	5' UTR	9	113444731	113597738	153008	1	ENSG00000138835	ENST00000374140	92088	5998	RGS3	regulator of G protein signaling 3
10	113183429	113183829	401	*	3.09473	3.9455	0.747614	1.91959	2.29703e-05	0.0337146	Intron (ENST00000849450/ENSG00000310382, intron 3 of 3)	10	113177432	113212627	35196	1	ENSG00000310382	ENST00000849450	5997	NA	NA	NA
15	88954924	88955324	401	*	2.8897	3.82748	0	2.01593	2.31795e-05	0.0337146	Promoter (2-3kb)	15	88952683	88953460	778	1	ENSG00000259350	ENST00000559344	2241	NA	NA	NA
6	3247762	3248162	401	*	2.71531	3.66219	0	2.04475	2.32267e-05	0.0337146	Intron (ENST00000509933/ENSG00000180822, intron 2 of 2)	6	3231403	3270835	39433	1	ENSG00000180822	ENST00000509933	16359	389362	PSMG4	proteasome assembly chaperone 4
9	70601352	70601752	401	*	3.90704	4.71418	1.90854	1.79554	2.37147e-05	0.0340701	Intron (ENST00000833041/ENSG00000308298, intron 3 of 3)	9	70529060	71121621	592562	2	ENSG00000083067	ENST00000677713	519869	80036	TRPM3	transient receptor potential cation channel subfamily M member 3
11	111731300	111731700	401	*	3.99786	4.88013	1.32429	1.87729	2.41618e-05	0.0342841	Intron (ENST00000311129/ENSG00000137713, intron 15 of 15)	11	111726908	111766382	39475	2	ENSG00000137713	ENST00000311129	34682	5519	PPP2R1B	protein phosphatase 2 scaffold subunit Abeta
20	57748677	57749077	401	*	3.41125	4.31118	0.511854	1.97444	2.4356e-05	0.0342841	Distal Intergenic	20	57716539	57718015	1477	1	ENSG00000294467	ENST00000723794	32138	NA	NA	NA
13	100549741	100550141	401	*	2.79701	3.76299	0	2.02399	2.43812e-05	0.0342841	Intron (ENST00000683975/ENSG00000134864, intron 2 of 2)	13	100530180	100588789	58610	2	ENSG00000134864	ENST00000683975	38648	87769	GGACT	gamma-glutamylamine cyclotransferase
8	141940782	141941182	401	*	3.9519	4.81721	1.46401	1.91077	2.44457e-05	0.0342841	Distal Intergenic	8	141968091	141968841	751	2	ENSG00000254183	ENST00000523974	27659	NA	NA	NA
17	73532772	73533172	401	*	3.34962	4.28081	0	1.973	2.46997e-05	0.0344354	Intron (ENST00000392650/ENSG00000069188, intron 1 of 44)	17	73334384	73644445	310062	2	ENSG00000069188	ENST00000392650	111273	54549	SDK2	sidekick cell adhesion molecule 2
12	3223088	3223488	401	*	3.39261	4.29912	0.398275	1.88351	2.51231e-05	0.0348196	Intron (ENST00000537971/ENSG00000011105, intron 2 of 7)	12	3077355	3286564	209210	1	ENSG00000011105	ENST00000537971	145733	10867	TSPAN9	tetraspanin 9
22	27787900	27788300	401	*	3.66522	4.51101	1.36304	1.84779	2.57367e-05	0.0352553	Intron (ENST00000302326/ENSG00000169184, intron 1 of 1)	22	27748277	27801756	53480	2	ENSG00000169184	ENST00000302326	13456	4330	MN1	MN1 proto-oncogene, transcriptional regulator
12	111181269	111181669	401	*	3.35826	4.28823	0	1.90454	2.6046e-05	0.0354727	Intron (ENST00000261726/ENSG00000111249, intron 1 of 21)	12	111034165	111350554	316390	1	ENSG00000111249	ENST00000261726	147104	23316	CUX2	cut like homeobox 2
3	71542676	71543076	401	*	3.05575	3.94067	0.350525	1.91352	2.76041e-05	0.0365902	Intron (ENST00000318789/ENSG00000114861, intron 2 of 20)	3	70954693	71583978	629286	2	ENSG00000114861	ENST00000318789	40902	27086	FOXP1	forkhead box P1
19	15288467	15288867	401	*	3.27306	4.06161	1.39823	1.86937	2.7643e-05	0.0365902	Intron (ENST00000679869/ENSG00000141867, intron 1 of 19)	19	15235519	15332539	97021	2	ENSG00000141867	ENST00000679869	43672	23476	BRD4	bromodomain containing 4
8	127917624	127918024	401	*	3.67583	4.52699	1.32517	1.7843	2.85859e-05	0.0376269	Promoter (<=1kb)	8	127917730	127932701	14972	1	ENSG00000249859	ENST00000844802	0	5820	PVT1	Pvt1 oncogene
7	139740358	139740758	401	*	3.50712	4.26645	1.80482	1.78124	2.91487e-05	0.0377353	Intron (ENST00000406875/ENSG00000064393, intron 1 of 14)	7	139561570	139777998	216429	2	ENSG00000064393	ENST00000406875	37240	28996	HIPK2	homeodomain interacting protein kinase 2
14	76080342	76080742	401	*	2.48453	3.3451	0.0442619	1.87452	2.96733e-05	0.0379482	Intron (ENST00000679083/ENSG00000119650, intron 6 of 9)	14	75985753	76083741	97989	1	ENSG00000119650	ENST00000679083	94589	112752	IFT43	intraflagellar transport 43
3	11609960	11610360	401	*	3.64389	4.5086	1.16222	1.70826	2.97367e-05	0.0379482	5' UTR	3	11556069	11643915	87847	2	ENSG00000144560	ENST00000430365	33555	9686	VGLL4	vestigial like family member 4
16	717480	717880	401	*	4.29521	5.1591	1.82181	1.75484	2.99574e-05	0.0379482	Promoter (2-3kb)	16	715118	719655	4538	1	ENSG00000103260	ENST00000568223	2362	79006	METRN	meteorin, glial cell differentiation regulator
20	47728112	47728512	401	*	3.56108	4.4684	0.554626	1.74477	3.06595e-05	0.0386237	Intron (ENST00000698128/ENSG00000196562, intron 3 of 20)	20	47656197	47786289	130093	2	ENSG00000196562	ENST00000698128	57777	55959	SULF2	sulfatase 2
1	180182667	180183067	401	*	3.65869	4.48812	1.49395	1.70273	3.10426e-05	0.0386986	Intron (ENST00000367602/ENSG00000116260, intron 6 of 11)	1	180154869	180204030	49162	1	ENSG00000116260	ENST00000367602	27798	5768	QSOX1	quiescin sulfhydryl oxidase 1
20	51037731	51038131	401	*	2.85121	3.80065	0	1.81755	3.17125e-05	0.0391516	Distal Intergenic	20	51009565	51023107	13543	2	ENSG00000026559	ENST00000439216	-14624	3755	KCNG1	potassium voltage-gated channel modifier subfamily G member 1
12	111193843	111194243	401	*	3.35617	4.19936	1.07681	1.62679	3.20706e-05	0.0391516	Intron (ENST00000261726/ENSG00000111249, intron 1 of 21)	12	111034165	111350554	316390	1	ENSG00000111249	ENST00000261726	159678	23316	CUX2	cut like homeobox 2
19	51319974	51320374	401	*	4.46399	5.30099	2.23748	1.59852	3.22768e-05	0.0392001	Intron (ENST00000270642/ENSG00000142549, intron 1 of 7)	19	51311644	51330891	19248	1	ENSG00000142549	ENST00000270642	8330	402665	IGLON5	IgLON family member 5
16	74724537	74724937	401	*	3.83473	4.69647	1.38288	1.74187	3.25031e-05	0.0392726	Intron (ENST00000219368/ENSG00000103089, intron 4 of 6)	16	74712969	74774820	61852	2	ENSG00000103089	ENST00000219368	49883	79152	FA2H	fatty acid 2-hydroxylase
1	213425645	213426045	401	*	3.32108	4.22152	0.414535	1.77727	3.33037e-05	0.0396788	Intron (ENST00000788967/ENSG00000225233, intron 2 of 4)	1	213374571	213579264	204694	1	ENSG00000225233	ENST00000788967	51074	NA	NA	NA
9	132181682	132182082	401	*	2.81517	3.74481	0	1.76727	3.33445e-05	0.0396788	Intron (ENST00000393229/ENSG00000196358, intron 2 of 7)	9	132162058	132244526	82469	1	ENSG00000196358	ENST00000393229	19624	84628	NTNG2	netrin G2
7	151459984	151460384	401	*	3.50115	4.4278	0.166899	1.73922	3.3738e-05	0.0399453	Promoter (<=1kb)	7	151460221	151466934	6714	1	ENSG00000299395	ENST00000763159	0	NA	NA	NA
2	85772922	85773322	401	*	2.84302	3.81237	0	1.74437	3.45273e-05	0.0403272	Exon (ENST00000463422/ENSG00000168874, exon 3 of 3)	2	85751344	85788066	36723	1	ENSG00000168874	ENST00000469442	21578	84913	ATOH8	atonal bHLH transcription factor 8
22	27415900	27416300	401	*	3.45449	4.32687	0.89238	1.6505	3.49249e-05	0.0403272	Intron (ENST00000729519/ENSG00000280445, intron 2 of 2)	22	27377869	27420702	42834	2	ENSG00000280445	ENST00000729519	4402	NA	NA	NA
18	7459913	7460313	401	*	3.40608	4.26391	0.992427	1.62209	3.50419e-05	0.0403272	Promoter (<=1kb)	18	7455840	7460800	4961	2	ENSG00000286126	ENST00000841242	487	112577592	LOC112577592	uncharacterized LOC112577592
20	56958075	56958475	401	*	3.45886	4.3531	0.636471	1.71032	3.50444e-05	0.0403272	Intron (ENST00000794105/ENSG00000303393, intron 1 of 1)	20	56917416	56963158	45743	1	ENSG00000303393	ENST00000794105	40659	NA	NA	NA
20	21019842	21020242	401	*	2.84107	3.82354	0	1.68736	3.50875e-05	0.0403272	Distal Intergenic	20	21013918	21014589	672	1	ENSG00000303767	ENST00000797082	5924	NA	NA	NA
11	46696191	46696591	401	*	3.95388	4.75589	1.99074	1.45886	3.58067e-05	0.040954	Intron (ENST00000311956/ENSG00000175220, intron 1 of 12)	11	46677080	46700619	23540	2	ENSG00000175220	ENST00000311956	4028	392	ARHGAP1	Rho GTPase activating protein 1
1	206004963	206005363	401	*	3.66963	4.49828	1.51108	1.45004	3.64162e-05	0.0412507	Intron (ENST00000776355/ENSG00000301120, intron 1 of 1)	1	206000710	206006291	5582	1	ENSG00000301120	ENST00000776355	4253	NA	NA	NA
8	19409015	19409415	401	*	2.47932	3.43383	0	1.66473	3.91041e-05	0.0431778	Intron (ENST00000454498/ENSG00000147408, intron 8 of 9)	8	19404161	19602495	198335	2	ENSG00000147408	ENST00000454498	193080	55790	CSGALNACT1	chondroitin sulfate N-acetylgalactosaminyltransferase 1
18	55423395	55423795	401	*	3.14024	4.04521	0.168858	1.66	3.94003e-05	0.0431778	Promoter (<=1kb)	18	55227856	55423757	195902	2	ENSG00000196628	ENST00000675707	0	6925	TCF4	transcription factor 4
20	36825399	36825799	401	*	3.29092	4.19387	0.348799	1.51581	4.16709e-05	0.0450376	Intron (ENST00000237536/ENSG00000149639, intron 3 of 14)	20	36777447	36863538	86092	2	ENSG00000149639	ENST00000237536	37739	140710	MTCL2	microtubule crosslinking factor 2
12	3921151	3921551	401	*	2.40499	3.35706	0	1.59987	4.24952e-05	0.0457189	Exon (ENST00000813350/ENSG00000288729, exon 4 of 7)	12	3874708	3958643	83936	2	ENSG00000288729	ENST00000813343	37092	NA	NA	NA
16	87350982	87351382	401	*	3.74262	4.62153	1.1079	1.59121	4.33165e-05	0.0461425	Intron (ENST00000636077/ENSG00000103264, intron 3 of 9)	16	87326987	87383748	56762	2	ENSG00000103264	ENST00000636077	32366	79791	FBXO31	F-box protein 31
12	113899815	113900215	401	*	2.78638	3.67683	0.0128403	1.57369	4.37869e-05	0.0461425	Intron (ENST00000545145/ENSG00000122965, intron 21 of 24)	12	113816742	113966306	149565	2	ENSG00000122965	ENST00000545145	66091	9904	RBM19	RNA binding motif protein 19
13	111176975	111177375	401	*	3.77572	4.65148	1.17647	1.50199	4.39745e-05	0.0461425	Intron (ENST00000317133/ENSG00000102606, intron 2 of 18)	13	111114619	111293436	178818	1	ENSG00000102606	ENST00000317133	62356	8874	ARHGEF7	Rho guanine nucleotide exchange factor 7
6	4460859	4461259	401	*	1.97893	2.97893	0	1.48134	4.41913e-05	0.0461425	Exon (ENST00000827747/ENSG00000307665, exon 2 of 2)	6	4304942	4583871	278930	2	ENSG00000284823	ENST00000642310	122612	NA	NA	NA
2	6080643	6081043	401	*	3.06873	3.95472	0.350525	1.56681	4.42384e-05	0.0461425	Distal Intergenic	2	6053942	6055549	1608	1	ENSG00000297405	ENST00000747729	26701	NA	NA	NA
11	2807292	2807692	401	*	3.88339	4.74494	1.43344	1.52086	4.42795e-05	0.0461425	Intron (ENST00000496887/ENSG00000053918, intron 15 of 15)	11	2444654	2848991	404338	1	ENSG00000053918	ENST00000496887	362638	3784	KCNQ1	potassium voltage-gated channel subfamily Q member 1
16	49416259	49416659	401	*	3.5455	4.36828	1.43263	1.35897	4.57945e-05	0.0470222	Intron (ENST00000849660/ENSG00000262950, intron 1 of 6)	16	49365422	49452234	86813	2	ENSG00000262950	ENST00000849660	35575	NA	NA	NA
14	23513244	23513644	401	*	2.43552	3.41526	0	1.50893	4.58807e-05	0.0470222	Promoter (<=1kb)	14	23513349	23544276	30928	1	ENSG00000157306	ENST00000554403	0	NA	NA	NA
15	85743599	85743999	401	*	2.09515	3.06945	0	1.50345	4.62876e-05	0.047212	Exon (ENST00000394518/ENSG00000170776, exon 36 of 37)	15	85380603	85749355	368753	1	ENSG00000170776	ENST00000394518	362996	11214	AKAP13	A-kinase anchoring protein 13
17	11736465	11736865	401	*	3.07255	3.87915	1.07785	1.49877	4.67314e-05	0.0474592	Intron (ENST00000262442/ENSG00000007174, intron 28 of 68)	17	11598470	11969748	371279	1	ENSG00000007174	ENST00000262442	137995	1770	DNAH9	dynein axonemal heavy chain 9
2	44933256	44933656	401	*	4.25372	0	5.23003	-4.27472	1.20931336434452e-08	0.0028493	Intron (ENST00000760491/ENSG00000259439, intron 1 of 2)	2	44921054	44938845	17792	2	ENSG00000259439	ENST00000760491	5189	107985879	LINC01833	long intergenic non-protein coding RNA 1833
5	93596178	93596578	401	*	3.72841	0	4.70106	-3.9513	1.29555367552768e-07	0.00636173	Promoter (<=1kb)	5	93595603	93598155	2553	1	ENSG00000306636	ENST00000819904	575	NA	NA	NA
9	99825463	99825863	401	*	3.13946	0	4.11894	-3.99177	2.40583936345947e-07	0.00636173	5' UTR	9	99821855	99834059	12205	1	ENSG00000119508	ENST00000338488	3608	8013	NR4A3	nuclear receptor subfamily 4 group A member 3
8	64370532	64370932	401	*	3.23748	0	4.22795	-4.24346	2.89621392561822e-07	0.00636173	Promoter (1-2kb)	8	64369041	64378535	9495	1	ENSG00000254377	ENST00000772499	1491	100130155	MIR124-2HG	MIR124-2 host gene
14	36583481	36583881	401	*	3.4852	0	4.45271	-3.72289	3.23503233343739e-07	0.00636173	Intron (ENST00000634305/ENSG00000283098, intron 3 of 3)	14	36519592	36655546	135955	1	ENSG00000253563	ENST00000716761	63889	100506237	NKX2-1-AS1	NKX2-1 antisense RNA 1
15	89410151	89410551	401	*	3.70054	0.850678	4.59684	-3.46854	3.41572355158993e-07	0.00636173	Intron (ENST00000701636/ENSG00000255571, intron 4 of 4)	15	89378121	89424983	46863	1	ENSG00000255571	ENST00000701636	32030	254559	MIR9-3HG	MIR9-3 host gene
16	88650764	88651164	401	*	3.27854	0	4.25049	-3.79135	3.58099320815635e-07	0.00636173	Promoter (<=1kb)	16	88643275	88651081	7807	2	ENSG00000051523	ENST00000696156	0	1535	CYBA	cytochrome b-245 alpha chain
4	153791451	153791851	401	*	3.89211	0.162457	4.83669	-3.34557	3.78010418799302e-07	0.00636173	Intron (ENST00000839747/ENSG00000280241, intron 1 of 8)	4	153759468	154165206	405739	1	ENSG00000280241	ENST00000839747	31983	NA	NA	NA
11	95150702	95151102	401	*	3.39945	0	4.37367	-3.81582	4.42184566282266e-07	0.00694563	Promoter (<=1kb)	11	95150999	95234391	83393	1	ENSG00000245552	ENST00000798511	0	100129203	LOC100129203	uncharacterized LOC100129203
11	31805376	31805776	401	*	3.24994	0	4.22137	-3.69852	5.60018521228917e-07	0.00776163	Promoter (<=1kb)	11	31789962	31805467	15506	2	ENSG00000007372	ENST00000638853	0	5080	PAX6	paired box 6
15	74134753	74135153	401	*	3.91784	0.162457	4.86341	-3.31797	7.00760356579662e-07	0.00782833	3' UTR	15	74100311	74138540	38230	1	ENSG00000167178	ENST00000561975	34442	57611	ISLR2	immunoglobulin superfamily containing leucine rich repeat 2
2	44949063	44949463	401	*	3.72165	0.16521	4.65899	-3.16619	7.17086046129325e-07	0.00782833	Intron (ENST00000760330/ENSG00000225156, intron 1 of 1)	2	44934242	44966809	32568	1	ENSG00000225156	ENST00000760330	14821	NA	NA	NA
17	79812403	79812803	401	*	3.85016	0	4.79943	-3.32878	8.63859948917633e-07	0.00782833	Exon (ENST00000736278/ENSG00000262772, exon 3 of 3)	17	79805999	79812479	6481	1	ENSG00000262772	ENST00000736278	6404	NA	NA	NA
5	77850999	77851399	401	*	4.0942	0.162457	5.04614	-3.39311	9.59624869688112e-07	0.00837408	Intron (ENST00000522370/ENSG00000171530, intron 1 of 3)	5	77691404	77868780	177377	2	ENSG00000171530	ENST00000522370	17381	6902	TBCA	tubulin folding cofactor A
10	117537003	117537403	401	*	3.36783	0	4.3237	-3.38004	9.98194692169258e-07	0.00839956	Intron (ENST00000450314/ENSG00000229847, intron 1 of 2)	10	117473213	117542527	69315	2	ENSG00000229847	ENST00000450314	5124	196047	EMX2OS	EMX2 opposite strand/antisense RNA
14	56817382	56817782	401	*	3.78394	0.162457	4.72411	-3.16186	1.06532401311466e-06	0.00858984	Exon (ENST00000554149/ENSG00000258776, exon 3 of 3)	14	56813183	56930833	117651	1	ENSG00000248550	ENST00000534909	4199	100309464	OTX2-AS1	OTX2 antisense RNA 1 (head to head)
2	236568091	236568491	401	*	3.2347	0	4.21544	-3.69342	1.34762653873831e-06	0.009618	Promoter (<=1kb)	2	236567787	236581097	13311	1	ENSG00000144476	ENST00000447924	304	57007	ACKR3	atypical chemokine receptor 3
13	20127293	20127693	401	*	3.24121	0	4.18308	-3.12663	1.45043984410644e-06	0.009618	Promoter (<=1kb)	13	20125310	20126913	1604	2	ENSG00000303261	ENST00000793259	-380	NA	NA	NA
5	177132836	177133236	401	*	3.53425	0	4.47078	-3.0635	1.54102584722942e-06	0.009618	Promoter (<=1kb)	5	177133025	177285364	152340	1	ENSG00000165671	ENST00000689549	0	64324	NSD1	nuclear receptor binding SET domain protein 1
7	5350011	5350411	401	*	2.955	0	3.93172	-3.56878	1.6204961803082e-06	0.009618	Intron (ENST00000399537/ENSG00000182095, intron 17 of 29)	7	5306790	5423546	116757	2	ENSG00000182095	ENST00000399537	73135	84629	TNRC18	trinucleotide repeat containing 18
15	96352394	96352794	401	*	3.39594	0.818687	4.26971	-3.11576	1.6261348757224e-06	0.009618	Promoter (1-2kb)	15	96354237	96403803	49567	1	ENSG00000259275	ENST00000558382	-1443	NA	NA	NA
1	36321408	36321808	401	*	4.02388	0.578872	4.95608	-3.01701	1.63747076586065e-06	0.009618	3' UTR	1	36307110	36324977	17868	1	ENSG00000214193	ENST00000505871	14298	79729	SH3D21	SH3 domain containing 21
15	36878562	36878962	401	*	3.286	0.849537	4.14618	-3.0547	1.67366740479419e-06	0.009618	Intron (ENST00000785552/ENSG00000302288, intron 1 of 3)	15	36861499	36882668	21170	2	ENSG00000259280	ENST00000785415	3706	NA	NA	NA
10	22477402	22477802	401	*	3.29374	0	4.26598	-3.46725	1.88900734174031e-06	0.0101509	Promoter (<=1kb)	10	22475455	22478026	2572	2	ENSG00000285254	ENST00000642887	224	124902392	LOC124902392	uncharacterized LOC124902392
22	19722688	19723088	401	*	3.74242	0.315837	4.67373	-2.93748	2.1419446770748e-06	0.010706	3' UTR	22	19714503	19723319	8817	1	ENSG00000184702	ENST00000455784	8185	5413	SEPTIN5	septin 5
10	117140404	117140804	401	*	3.51328	0	4.45714	-3.0553	2.22650981015632e-06	0.010706	Promoter (2-3kb)	10	117128521	117138301	9781	2	ENSG00000148704	ENST00000277905	-2103	11023	VAX1	ventral anterior homeobox 1
7	150340626	150341026	401	*	3.26339	0	4.21589	-3.10146	2.60891677647659e-06	0.0122939	Promoter (<=1kb)	7	150338317	150341660	3344	2	ENSG00000106538	ENST00000478771	634	5919	RARRES2	retinoic acid receptor responder 2
X	25004829	25005229	401	*	3.61076	0	4.57351	-3.2648	2.74896171932407e-06	0.0126122	Exon (ENST00000379044/ENSG00000004848, exon 5 of 5)	23	25003694	25015965	12272	2	ENSG00000004848	ENST00000379044	10736	170302	ARX	aristaless related homeobox
8	60922660	60923060	401	*	3.19595	0	4.16623	-3.28404	2.96248552177979e-06	0.0129259	Promoter (<=1kb)	8	60922824	60966584	43761	1	ENSG00000254777	ENST00000829355	0	NA	NA	NA
5	93578341	93578741	401	*	2.75372	0	3.71326	-3.1576	3.17500343109869e-06	0.0129594	Promoter (2-3kb)	5	93360779	93580779	220001	2	ENSG00000237187	ENST00000660523	2038	441094	NR2F1-AS1	NR2F1 antisense RNA 1
1	4710763	4711163	401	*	3.9016	0.166126	4.8464	-3.04197	3.22414570758332e-06	0.0129594	Promoter (<=1kb)	1	4711155	4712165	1011	1	ENSG00000196581	ENST00000466761	0	55966	AJAP1	adherens junctions associated protein 1
14	56812214	56812614	401	*	2.90534	0	3.88117	-3.21936	3.77770910053988e-06	0.0136935	Intron (ENST00000673035/ENSG00000165588, intron 1 of 4)	14	56800741	56816693	15953	2	ENSG00000165588	ENST00000673035	4079	5015	OTX2	orthodenticle homeobox 2
20	9508750	9509150	401	*	3.40846	0	4.33907	-2.72116	4.52058805214198e-06	0.0146415	Exon (ENST00000772516/ENSG00000300513, exon 2 of 4)	20	9505177	9514905	9729	2	ENSG00000225988	ENST00000772328	5755	101929329	LAMP5-AS1	LAMP5 antisense RNA 1
17	7855226	7855626	401	*	3.53103	0.16521	4.45931	-2.71619	4.53622227005718e-06	0.0146415	Promoter (<=1kb)	17	7855066	7856061	996	1	ENSG00000167874	ENST00000574668	160	92162	TMEM88	transmembrane protein 88
9	121598342	121598742	401	*	2.96488	0	3.91813	-2.9079	5.19428644325591e-06	0.0161032	5' UTR	9	121567057	121785528	218472	1	ENSG00000136848	ENST00000259371	31285	153090	DAB2IP	DAB2 interacting protein
8	101494043	101494443	401	*	2.9124	0	3.86382	-2.84411	5.43559695597325e-06	0.0164192	Promoter (1-2kb)	8	101492439	101669726	177288	1	ENSG00000083307	ENST00000646743	1604	79977	GRHL2	grainyhead like transcription factor 2
14	56797727	56798127	401	*	3.083	0	4.06165	-3.04638	5.75480934997805e-06	0.0169661	Intron (ENST00000773397/ENSG00000300682, intron 2 of 2)	14	56794553	56799285	4733	1	ENSG00000300682	ENST00000773397	3174	NA	NA	NA
16	12089716	12090116	401	*	4.00287	1.52792	4.86691	-2.43044	6.00510253301999e-06	0.0172546	Exon (ENST00000312019/ENSG00000175604, exon 1 of 2)	16	11976734	12574287	597554	1	ENSG00000048471	ENST00000566228	112982	92017	SNX29	sorting nexin 29
21	45974611	45975011	401	*	3.37265	0	4.31058	-2.68583	6.40136676314915e-06	0.0179553	Promoter (1-2kb)	21	45972922	45974956	2035	1	ENSG00000274248	ENST00000621707	1689	NA	NA	NA
1	161038453	161038853	401	*	3.20279	0	4.15322	-2.74859	6.70156658260718e-06	0.0185762	Promoter (<=1kb)	1	161037692	161038729	1038	2	ENSG00000215845	ENST00000466967	0	100131187	TSTD1	thiosulfate sulfurtransferase like domain containing 1
6	41407680	41408080	401	*	3.03248	0	3.97644	-2.61763	8.16605605658429e-06	0.0210758	Promoter (1-2kb)	6	41405819	41406561	743	1	ENSG00000280371	ENST00000623968	1861	NA	NA	NA
15	36879905	36880305	401	*	3.08929	0	4.03558	-2.62743	8.22948077300934e-06	0.0210758	Promoter (2-3kb)	15	36861499	36882668	21170	2	ENSG00000259280	ENST00000785415	2363	NA	NA	NA
9	35689346	35689746	401	*	3.8223	0.691488	4.7375	-2.31295	1.10631982469581e-05	0.0254465	Promoter (<=1kb)	9	35681993	35690056	8064	2	ENSG00000198467	ENST00000378292	310	7169	TPM2	tropomyosin 2
7	122314904	122315304	401	*	3.47682	0.453716	4.38524	-2.22448	1.17400804301397e-05	0.026344	Intron (ENST00000718494/ENSG00000293696, intron 4 of 8)	7	122144439	122509920	365482	1	ENSG00000293696	ENST00000718494	170465	NA	NA	NA
5	135491589	135491989	401	*	3.83566	0.453716	4.76475	-2.35454	1.20969905003059e-05	0.0263908	Intron (ENST00000698884/ENSG00000250167, intron 3 of 5)	5	135476913	135812926	336014	1	ENSG00000145832	ENST00000698885	14676	153328	SLC25A48	solute carrier family 25 member 48
19	45952665	45953065	401	*	4.02346	1.41801	4.89978	-2.25374	1.25547497895202e-05	0.026681	Intron (ENST00000263257/ENSG00000104967, intron 3 of 3)	19	45933734	45973865	40132	2	ENSG00000104967	ENST00000263257	20800	4858	NOVA2	NOVA alternative splicing regulator 2
11	73646112	73646512	401	*	3.31601	0.314185	4.22302	-2.16702	1.31379293477288e-05	0.0269659	Promoter (<=1kb)	11	73646178	73662819	16642	1	ENSG00000021300	ENST00000398492	0	58473	PLEKHB1	pleckstrin homology domain containing B1
14	32932900	32933300	401	*	3.00029	0	3.96626	-2.46511	1.31970307072916e-05	0.0269659	Promoter (<=1kb)	14	32932413	32933834	1422	1	ENSG00000289111	ENST00000693632	487	NA	NA	NA
1	16889080	16889480	401	*	3.56234	0.693396	4.46006	-2.0729	1.36152305168554e-05	0.0272385	Promoter (<=1kb)	1	16889095	16889602	508	1	ENSG00000235241	ENST00000453917	0	107985101	LOC107985101	uncharacterized LOC107985101
2	66443877	66444277	401	*	3.08635	0	4.02142	-2.2921	1.36820266220702e-05	0.0272385	Promoter (<=1kb)	2	66441650	66444221	2572	2	ENSG00000230749	ENST00000666153	0	100873998	MEIS1-AS2	MEIS1 antisense RNA 2
1	156893179	156893579	401	*	3.09427	0	4.04075	-2.34144	1.41381353208288e-05	0.0273043	Promoter (<=1kb)	1	156893698	156906720	13023	1	ENSG00000187800	ENST00000444016	-119	375033	PEAR1	platelet endothelial aggregation receptor 1
18	11947620	11948020	401	*	3.09677	0	4.03244	-2.26788	1.44176409217124e-05	0.0276178	Promoter (<=1kb)	18	11909189	11947776	38588	2	ENSG00000267079	ENST00000814780	0	NA	NA	NA
17	72116924	72117324	401	*	3.2318	0	4.193	-2.38367	1.46904749179002e-05	0.0279134	Intron (ENST00000674828/ENSG00000288605, intron 1 of 3)	17	72067099	72120805	53707	2	ENSG00000234899	ENST00000662263	3481	400618	SOX9-AS1	SOX9 antisense RNA 1
7	157693315	157693715	401	*	3.1012	0	4.04788	-2.30189	1.48356916710846e-05	0.0279639	Intron (ENST00000389413/ENSG00000155093, intron 11 of 21)	7	157539056	158587773	1048718	2	ENSG00000155093	ENST00000389413	894058	5799	PTPRN2	protein tyrosine phosphatase receptor type N2
1	29122979	29123379	401	*	3.97922	0.69657	4.90313	-2.21518	1.52929730167024e-05	0.028597	Promoter (<=1kb)	1	29119429	29123903	4475	2	ENSG00000253304	ENST00000521452	524	399474	TMEM200B	transmembrane protein 200B
6	166655897	166656297	401	*	3.59641	0.578872	4.50447	-2.05233	1.59349290255681e-05	0.0288806	Intron (ENST00000714395/ENSG00000071242, intron 1 of 20)	6	166409364	166692843	283480	2	ENSG00000071242	ENST00000714395	36546	6196	RPS6KA2	ribosomal protein S6 kinase A2
17	38559063	38559463	401	*	3.13538	0.821016	3.98254	-2.15455	1.65594481985961e-05	0.0295374	Exon (ENST00000612208/ENSG00000277363, exon 1 of 5)	17	38530031	38605952	75922	2	ENSG00000277363	ENST00000617146	46489	80725	SRCIN1	SRC kinase signaling inhibitor 1
3	32819746	32820146	401	*	3.09246	0	4.02807	-2.1629	1.76002674016204e-05	0.030269	Promoter (1-2kb)	3	32817997	32897824	79828	1	ENSG00000206557	ENST00000383763	1749	131405	TRIM71	tripartite motif containing 71
15	89406486	89406886	401	*	3.36573	0	4.30345	-2.15937	1.77613880009412e-05	0.0303247	Exon (ENST00000818504/ENSG00000306438, exon 2 of 2)	15	89378121	89424983	46863	1	ENSG00000255571	ENST00000701636	28365	254559	MIR9-3HG	MIR9-3 host gene
14	36579663	36580063	401	*	2.97655	0	3.94188	-2.24218	1.81306092791736e-05	0.0305129	Promoter (2-3kb)	14	36580004	36582614	2611	2	ENSG00000136327	ENST00000258829	2551	26257	NKX2-8	NK2 homeobox 8
4	54225552	54225952	401	*	2.97475	0	3.91665	-2.10077	2.01700545479282e-05	0.0325502	Intron (ENST00000507166/ENSG00000282278, intron 12 of 23)	4	53377839	54295272	917434	1	ENSG00000282278	ENST00000507166	847713	NA	NA	NA
9	34590734	34591134	401	*	2.93578	0	3.86367	-2.0157	2.1256502510091e-05	0.0337145	Promoter (<=1kb)	9	34551434	34590140	38707	2	ENSG00000122756	ENST00000610543	-594	1271	CNTFR	ciliary neurotrophic factor receptor
21	33020305	33020705	401	*	3.30583	1.12195	4.13764	-1.88919	2.14851730436089e-05	0.0337145	Intron (ENST00000454622/ENSG00000227757, intron 1 of 1)	21	32913649	33071104	157456	2	ENSG00000227757	ENST00000454622	50399	NA	NA	NA
2	42793180	42793580	401	*	3.23067	0	4.15222	-1.96614	2.19417838857576e-05	0.0337145	Promoter (1-2kb)	2	42791831	42795030	3200	1	ENSG00000288886	ENST00000716304	1349	NA	NA	NA
2	120443197	120443597	401	*	3.54406	1.12148	4.40281	-1.92712	2.25155701987301e-05	0.0337145	Distal Intergenic	2	120464335	120466218	1884	2	ENSG00000280409	ENST00000622953	22621	84931	LINC01101	long intergenic non-protein coding RNA 1101
1	170666833	170667233	401	*	3.19525	0	4.12509	-1.97799	2.25210906703239e-05	0.0337145	Intron (ENST00000553786/ENSG00000116132, intron 2 of 2)	1	170662728	170719903	57176	1	ENSG00000116132	ENST00000553786	4105	5396	PRRX1	paired related homeobox 1
9	128392602	128393002	401	*	3.03619	0	3.98036	-2.02492	2.27665346560171e-05	0.0337145	Promoter (<=1kb)	9	128392621	128392708	88	1	ENSG00000283335	ENST00000637023	0	100616335	MIR219B	microRNA 219b
2	63059235	63059635	401	*	3.61173	0.452214	4.52866	-1.92092	2.27723974307163e-05	0.0337145	Promoter (<=1kb)	2	63057032	63058797	1766	2	ENSG00000303305	ENST00000793469	-438	NA	NA	NA
12	96985539	96985939	401	*	3.28998	0.746576	4.16061	-2.02129	2.31693484424237e-05	0.0337145	Promoter (<=1kb)	12	96985635	97127800	142166	1	ENSG00000257470	ENST00000718964	0	NA	NA	NA
2	70903948	70904348	401	*	3.34543	0.317488	4.25416	-1.86384	2.33241420293486e-05	0.0337145	Intron (ENST00000234392/ENSG00000116035, intron 1 of 2)	2	70900576	70933446	32871	1	ENSG00000116035	ENST00000234392	3372	25806	VAX2	ventral anterior homeobox 2
10	43203668	43204068	401	*	2.9261	0.819852	3.74801	-1.8762	2.53525860315886e-05	0.0349322	Promoter (<=1kb)	10	43200195	43203819	3625	2	ENSG00000198915	ENST00000472864	0	221002	RASGEF1A	RasGEF domain family member 1A
16	51134490	51134890	401	*	3.50665	1.25491	4.34663	-1.74143	2.64379326045154e-05	0.0357995	Promoter (<=1kb)	16	51127060	51134692	7633	2	ENSG00000297979	ENST00000752289	0	NA	NA	NA
7	1668084	1668484	401	*	3.1069	0.162457	4.01001	-1.77274	2.68619773485902e-05	0.0361659	Promoter (2-3kb)	7	1665745	1747946	82202	1	ENSG00000225968	ENST00000561626	2339	392617	ELFN1	extracellular leucine rich repeat and fibronectin type III domain containing 1
14	101457614	101458014	401	*	3.13757	0.164293	4.04266	-1.76581	2.76182156887725e-05	0.0365902	Promoter (1-2kb)	14	101354270	101459064	104795	2	ENSG00000259023	ENST00000726432	1050	338002	LINC00524	long intergenic non-protein coding RNA 524
17	29565703	29566103	401	*	2.92126	0	3.84833	-1.80776	2.91026728910124e-05	0.0377353	Promoter (<=1kb)	17	29566052	29568341	2290	1	ENSG00000167543	ENST00000578073	0	90313	TP53I13	tumor protein p53 inducible protein 13
6	108117040	108117440	401	*	3.68338	0.451463	4.60448	-1.80105	2.91256065906228e-05	0.0377353	Intron (ENST00000699581/ENSG00000081087, intron 1 of 6)	6	108041409	108165697	124289	2	ENSG00000081087	ENST00000699581	48257	28962	OSTM1	osteoclastogenesis associated transmembrane protein 1
19	46492265	46492665	401	*	3.21828	0	4.1492	-1.82632	2.98527215486954e-05	0.0379482	3' UTR	19	46486906	46495879	8974	2	ENSG00000204851	ENST00000594749	3214	57469	PNMA8B	PNMA family member 8B
1	145961784	145962184	401	*	2.9573	0	3.88607	-1.78299	3.08186038052302e-05	0.0386237	Promoter (2-3kb)	1	145959441	145964575	5135	2	ENSG00000272031	ENST00000606888	2391	284615	ANKRD34A	ankyrin repeat domain 34A
10	99530113	99530513	401	*	3.35565	0.452965	4.25581	-1.65279	3.17476489537745e-05	0.0391516	Promoter (<=1kb)	10	99523336	99531254	7919	2	ENSG00000257582	ENST00000548010	741	101927324	LINC01475	long intergenic non-protein coding RNA 1475
12	57110616	57111016	401	*	2.87425	0.820434	3.68913	-1.71964	3.19217032788719e-05	0.0391516	Promoter (<=1kb)	12	57095408	57111362	15955	2	ENSG00000166888	ENST00000300134	346	6778	STAT6	signal transducer and activator of transcription 6
2	74440921	74441321	401	*	2.96914	0	3.89872	-1.73038	3.31502921565229e-05	0.0396788	Promoter (<=1kb)	2	74425835	74441937	16103	2	ENSG00000114993	ENST00000272430	616	6242	RTKN	rhotekin
7	130486141	130486541	401	*	4.38604	2.22934	5.21446	-1.5696	3.50596426338995e-05	0.0403272	Promoter (<=1kb)	7	130486171	130506292	20122	1	ENSG00000106484	ENST00000341441	0	4232	MEST	mesoderm specific transcript
1	44820258	44820658	401	*	3.62443	0.803032	4.51859	-1.56428	3.63034911893233e-05	0.0412507	3' UTR	1	44819154	44842944	23791	2	ENSG00000117425	ENST00000447098	22286	8643	PTCH2	patched 2
17	79834710	79835110	401	*	3.26514	0	4.20788	-1.6864	3.74054456962978e-05	0.0421685	3' UTR	17	79833156	79839440	6285	2	ENSG00000141582	ENST00000269397	4330	8535	CBX4	chromobox 4
8	22046163	22046563	401	*	3.22073	0	4.15172	-1.65135	3.80788992621297e-05	0.0427233	Exon (ENST00000518533/ENSG00000158815, exon 3 of 5)	8	22042398	22048806	6409	1	ENSG00000158815	ENST00000518533	3765	8822	FGF17	fibroblast growth factor 17
1	27350863	27351263	401	*	3.58918	0.801264	4.48076	-1.49897	3.87368076131711e-05	0.0431778	Promoter (<=1kb)	1	27351075	27353937	2863	1	ENSG00000142765	ENST00000615284	0	84958	SYTL1	synaptotagmin like 1
17	7445351	7445751	401	*	2.7902	0	3.75076	-1.66536	3.91964122658741e-05	0.0431778	Promoter (<=1kb)	17	7445503	7456926	11424	1	ENSG00000170175	ENST00000536404	0	1140	CHRNB1	cholinergic receptor nicotinic beta 1 subunit
11	62543757	62544157	401	*	3.3833	1.39923	4.18836	-1.40121	3.93546317257434e-05	0.0431778	Promoter (2-3kb)	11	62433546	62546796	113251	2	ENSG00000124942	ENST00000257247	2639	79026	AHNAK	AHNAK nucleoprotein
19	46489021	46489421	401	*	3.90947	1.27862	4.78803	-1.61089	4.0231340108129e-05	0.0437253	Intron (ENST00000602017/ENSG00000291145, intron 3 of 3)	19	46486906	46495879	8974	2	ENSG00000204851	ENST00000594749	6458	57469	PNMA8B	PNMA family member 8B
3	62376911	62377311	401	*	3.54816	1.09646	4.40988	-1.57348	4.02710377057106e-05	0.0437253	Promoter (<=1kb)	3	62375010	62375911	902	2	ENSG00000297042	ENST00000744925	-1000	NA	NA	NA
6	108175546	108175946	401	*	3.18272	0	4.11187	-1.55632	4.32938543066868e-05	0.0461425	Intron (ENST00000368986/ENSG00000112333, intron 3 of 8)	6	108166022	108188805	22784	1	ENSG00000112333	ENST00000368986	9524	7101	NR2E1	nuclear receptor subfamily 2 group E member 1
20	43916133	43916533	401	*	2.75721	0	3.71693	-1.57276	4.4455775767114e-05	0.0461425	Promoter (<=1kb)	20	43916150	44068914	152765	1	ENSG00000124191	ENST00000423191	0	84969	TOX2	TOX high mobility group box family member 2
17	79803064	79803464	401	*	2.97139	0	3.91309	-1.53737	4.59019531168822e-05	0.0470222	Promoter (2-3kb)	17	79800557	79805419	4863	1	ENSG00000262768	ENST00000843622	2507	NA	NA	NA

[truncated: 17 more sheets: fig4d_GO_day16_ge_day210, fig4d_GO_day16_le_day210, fig4d_DESeq2_iPSC_vs_day210, fig4d_GO_iPSC_ge_day210, fig4d_GO_iPSC_le_day210, fig4e_supp.fig7_DiffRegionDNAm, fig5b_crossNN_prob, fig5b_crossNN_results, supp.fig2e2k_chipseeker, supp.figure3k, supp.fig4a_chipseeker, supp.fig5f_H3K27me3_DESeq2, supp.fig5f_GO_H3K27me3_increase, supp.fig5f_GO_H3K27me3_decrease, supp.fig8a_chipseeker, chromHMM_annotation, CmeCUT&Tag_coverage]
